# Supplementary material for: Poly[dimethyl­ammonium [aquadi-μ2-oxalato-samarate(III)] trihydrate]
Source: Acta Crystallogr Sect E Struct Rep Online. 2011 Jun 4;67(Pt 7):m836. doi: 10.1107/S1600536811020058 (PMC3152119; doi:10.1107/S1600536811020058)
Supplement: Supplementary file 2 [file e-67-0m836-Isup2.hkl]

# 
# h,k,l, Fc-squared, Fo-squared, sigma(Fo-squared) and status flag 
# 
data_I
_shelx_title ' A in     P21/c' 
_shelx_refln_list_code          4 
_shelx_F_calc_maximum      305.74 
_exptl_crystal_F_000       868.00 
_reflns_d_resolution_high  0.7659 
 
loop_ 
 _symmetry_equiv_pos_as_xyz 
 'x, y, z' 
 '-x, y+1/2, -z+1/2' 
 '-x, -y, -z' 
 'x, -y-1/2, z-1/2' 
 
_cell_length_a     9.6711 
_cell_length_b    11.7849 
_cell_length_c    14.3863 
_cell_angle_alpha  90.000 
_cell_angle_beta  122.276 
_cell_angle_gamma  90.000 
 
_shelx_F_squared_multiplier     1.000 
 
loop_ 
 _refln_index_h 
 _refln_index_k 
 _refln_index_l 
 _refln_F_squared_calc 
 _refln_F_squared_meas 
 _refln_F_squared_sigma 
 _refln_observed_status 
   1   0   0    53394.85    48386.84   1430.38 o 
   2   0   0    14887.51    15892.72    344.19 o 
   3   0   0     9589.93     9705.82    284.93 o 
   4   0   0    62433.78    62040.15    810.24 o 
   5   0   0    15549.09    15773.97    238.66 o 
   6   0   0     2302.48     2110.21     71.89 o 
   7   0   0     1231.98     1335.92    114.54 o 
   8   0   0    10427.33    10981.66    321.08 o 
   9   0   0    11124.50    12253.47    604.71 o 
   1   1   0      119.07      113.28     20.88 o 
   2   1   0      167.89      142.87     11.34 o 
   3   1   0      135.01      227.61     14.36 o 
   4   1   0        2.06       -6.42      6.42 o 
   5   1   0      310.50      333.64     19.09 o 
   6   1   0       60.74       51.57     14.12 o 
   7   1   0      201.27      176.02     29.88 o 
   8   1   0       17.07       10.49     22.61 o 
   9   1   0       33.92       39.35     37.76 o 
  10   1   0      191.47      263.94    134.76 o 
   0   2   0    54591.26    53572.04   1585.68 o 
   1   2   0    16097.38    16586.32    249.55 o 
   2   2   0     1962.96     2194.88     42.89 o 
   3   2   0     1332.26     1121.19     45.59 o 
   4   2   0    32241.92    33031.59    316.61 o 
   5   2   0    19746.92    19908.30    206.05 o 
   6   2   0      184.33      193.40     21.71 o 
   7   2   0     2875.14     2971.08     73.53 o 
   8   2   0    12774.87    13259.82    223.43 o 
   9   2   0     5815.85     5790.31    197.39 o 
   1   3   0     1931.57     1912.68     37.84 o 
   2   3   0     3643.46     3668.41     68.98 o 
   3   3   0     6548.06     6612.90    104.32 o 
   4   3   0       11.08        7.35     10.52 o 
   5   3   0      394.06      391.23     25.44 o 
   6   3   0     3413.86     3434.18     73.19 o 
   7   3   0     1223.68     1393.56     65.95 o 
   8   3   0      159.93      105.45     28.24 o 
   9   3   0       82.19       99.03     52.42 o 
  10   3   0      402.13      438.49    104.42 o 
   0   4   0    49591.87    50193.92    724.74 o 
   1   4   0     1396.97      963.89     28.26 o 
   2   4   0      675.04      694.72     36.05 o 
   3   4   0     8324.51     8062.10    135.38 o 
   4   4   0    25248.00    24608.04    324.73 o 
   5   4   0    15107.19    15539.53    227.09 o 
   6   4   0      719.92      663.01     46.01 o 
   7   4   0      132.45      137.47     28.73 o 
   8   4   0     5266.17     5359.07    150.43 o 
   9   4   0     4323.52     4358.13    204.04 o 
  10   4   0      964.70      831.43    139.66 o 
   1   5   0    15784.32    16289.36    182.51 o 
   2   5   0    13286.49    13202.32    184.77 o 
   3   5   0     6387.51     6264.00    116.15 o 
   4   5   0      337.56      296.32     26.12 o 
   5   5   0     3528.31     3412.17     99.22 o 
   6   5   0     2449.00     2313.54     85.74 o 
   7   5   0     3497.23     3437.33    112.34 o 
   8   5   0      819.68      739.66     65.72 o 
   9   5   0       77.12       81.32     39.39 o 
  10   5   0      778.28      795.36    129.73 o 
   0   6   0    31095.63    31697.87    479.63 o 
   1   6   0     5195.25     4957.41     72.09 o 
   2   6   0      201.95      238.19     33.89 o 
   3   6   0     8199.71     8588.45    164.80 o 
   4   6   0    19192.68    18811.94    326.75 o 
   5   6   0    10419.65    10981.96    221.19 o 
   6   6   0      480.01      458.25     46.39 o 
   7   6   0      426.58      389.54     47.20 o 
   8   6   0     4107.90     4033.63    136.53 o 
   9   6   0     2942.94     2967.48    128.19 o 
   1   7   0     3506.37     3568.60     66.09 o 
   2   7   0     6816.93     6448.40    114.07 o 
   3   7   0     8619.75     8668.85    145.00 o 
   4   7   0     1560.76     1513.75     71.45 o 
   5   7   0     1220.69     1345.69     64.23 o 
   6   7   0     3798.25     3812.99    129.58 o 
   7   7   0     4018.34     4199.13    134.76 o 
   8   7   0      493.61      560.78     63.31 o 
   9   7   0      234.10      162.58     51.84 o 
   0   8   0    26550.45    28011.11    442.69 o 
   1   8   0     4110.77     4293.06     72.35 o 
   2   8   0     1584.28     1568.91     54.65 o 
   3   8   0      981.96      895.43     50.81 o 
   4   8   0     9978.69     9877.04    187.52 o 
   5   8   0     6527.99     6289.66    143.84 o 
   6   8   0      792.02      782.02     57.08 o 
   7   8   0      399.60      381.33     45.83 o 
   8   8   0     2986.28     2788.99    125.67 o 
   9   8   0     1933.88     1979.63    155.29 o 
   1   9   0     5865.19     6137.57    155.75 o 
   2   9   0     5158.42     5018.55    115.75 o 
   3   9   0     5283.82     5049.95    119.80 o 
   4   9   0       29.32       19.51     20.13 o 
   5   9   0     2143.08     2270.62     87.79 o 
   6   9   0     3423.99     3316.31    107.60 o 
   7   9   0     2442.49     2231.28     99.50 o 
   8   9   0      189.13      204.12     44.42 o 
   0  10   0     7592.52     8115.11    199.46 o 
   1  10   0     1440.90     1358.94     56.16 o 
   2  10   0       88.19       51.13     22.57 o 
   3  10   0     1127.78     1236.74     65.64 o 
   4  10   0     1981.42     1996.79     96.70 o 
   5  10   0     1433.71     1364.91     75.77 o 
   6  10   0        6.93      -23.53     23.53 o 
   7  10   0      133.45       83.14     34.47 o 
   8  10   0     1131.97     1158.49    112.79 o 
   1  11   0     8797.89     8775.29    198.56 o 
   2  11   0    13811.80    13772.40    311.78 o 
   3  11   0     9204.25     9163.10    281.84 o 
   4  11   0      572.45      513.41     49.00 o 
   5  11   0     2163.30     2111.67     95.24 o 
   6  11   0     5238.86     5069.84    208.04 o 
   7  11   0     5095.07     5151.05    154.96 o 
   0  12   0     1094.97     1026.09    167.25 o 
   1  12   0      179.63      139.00     48.34 o 
   2  12   0        0.12       19.90     25.18 o 
   3  12   0      324.85      296.60     42.18 o 
   4  12   0      942.10      960.22     97.86 o 
   5  12   0      853.19      857.77     68.44 o 
   6  12   0        3.90       19.55     34.47 o 
   1  13   0     3272.14     3312.17    155.67 o 
   2  13   0     5562.53     5579.30    166.95 o 
   3  13   0     5681.00     5227.50    144.44 o 
   4  13   0      441.54      315.55     48.94 o 
   5  13   0     1965.26     2118.80    106.97 o 
   0  14   0      167.86      150.83     98.06 o 
   1  14   0       18.52      -44.03     51.06 o 
   2  14   0        7.77      -33.11     43.46 o 
   3  14   0       86.48       69.86     36.91 o 
   4  14   0       37.84        4.15     37.49 o 
   1  15   0     3384.14     3729.35    244.85 o 
   2  15   0     5291.29     5460.11    295.56 o 
 -10   1   1     1423.45     1594.43    174.79 o 
  -9   1   1      265.70      250.47     67.00 o 
  -8   1   1     6305.62     6714.58    151.71 o 
  -7   1   1    11775.63    11968.51    201.42 o 
  -6   1   1    11821.07    12789.69    146.03 o 
  -5   1   1     1280.56     1383.34     31.59 o 
  -4   1   1     1982.11     1804.45     32.28 o 
  -3   1   1    25070.38    23445.07    223.89 o 
  -2   1   1    12996.10    13247.64    185.93 o 
  -1   1   1     4852.32     5211.08    182.20 o 
   1   1   1    52549.19    52422.72    675.44 o 
   2   1   1    49856.72    50352.86    657.63 o 
   3   1   1    15838.02    16686.60    188.21 o 
   4   1   1      628.86      702.67     22.87 o 
   5   1   1     6379.32     6704.52     88.20 o 
   6   1   1     6671.68     7154.18    112.51 o 
   7   1   1     4028.27     4111.38     85.23 o 
   8   1   1      563.24      722.25     53.90 o 
   9   1   1     2888.28     2954.80    337.12 o 
 -10   2   1      223.02      172.49    127.71 o 
  -9   2   1      342.76      220.07     48.90 o 
  -8   2   1      100.21       94.45     25.45 o 
  -7   2   1        2.50        3.48     15.24 o 
  -6   2   1     1728.06     1798.84     46.88 o 
  -5   2   1      516.83      528.55     22.54 o 
  -4   2   1     1543.13     1652.65     32.70 o 
  -3   2   1      652.94      696.21     21.70 o 
  -2   2   1     3030.26     3086.53     64.60 o 
  -1   2   1       23.73       18.75      7.50 o 
   0   2   1     6197.78     5961.87    118.20 o 
   2   2   1        2.12        6.75      7.46 o 
   3   2   1      396.90      368.74     27.37 o 
   4   2   1     1561.74     1662.81     53.68 o 
   5   2   1        1.55      -10.17     10.17 o 
   6   2   1        2.42       17.23     13.51 o 
   7   2   1      572.47      534.57     38.84 o 
   8   2   1      520.64      464.65     63.12 o 
   9   2   1       94.97       80.31     49.84 o 
  10   2   1        4.91      -59.39     61.28 o 
 -10   3   1     1352.60     1583.91    139.63 o 
  -9   3   1      255.71      207.91     60.56 o 
  -8   3   1     7944.10     8124.01    189.34 o 
  -7   3   1    21336.37    21833.89    380.57 o 
  -6   3   1    10205.87    10490.32    165.57 o 
  -5   3   1        7.87       22.32     13.24 o 
  -4   3   1    29063.38    29606.97    408.50 o 
  -3   3   1    68085.60    65737.27    853.16 o 
  -2   3   1    20610.37    20009.99    656.07 o 
  -1   3   1    11809.96    12441.95    177.33 o 
   0   3   1    18180.41    18495.62    284.47 o 
   1   3   1    22316.87    21221.50    292.04 o 
   2   3   1    45481.17    45873.23    787.70 o 
   3   3   1    11906.94    12256.41    174.17 o 
   4   3   1     1071.20      879.15     37.93 o 
   5   3   1    20582.87    21021.08    267.09 o 
   6   3   1    18202.45    18659.93    248.96 o 
   7   3   1     8842.33     8945.71    184.94 o 
   8   3   1      171.57      131.85     32.43 o 
   9   3   1     3216.75     3387.78    178.83 o 
  10   3   1     3751.97     3807.69    256.54 o 
 -10   4   1      536.09      595.52     98.72 o 
  -9   4   1      727.19      698.72     65.38 o 
  -8   4   1      546.52      626.78     57.13 o 
  -7   4   1       16.34       -2.84     18.90 o 
  -6   4   1      851.34      849.84     85.26 o 
  -5   4   1     3996.41     4116.80     88.36 o 
  -4   4   1     3233.20     3221.30     79.14 o 
  -3   4   1     1615.55     1726.29     56.37 o 
  -2   4   1      377.24      324.96     19.24 o 
  -1   4   1     3398.83     3413.51     53.28 o 
   0   4   1     8034.45     7861.79    112.81 o 
   1   4   1     1451.67     1369.78     42.63 o 
   2   4   1        7.25       -1.89      8.54 o 
   3   4   1     1967.88     1948.47     50.49 o 
   4   4   1     4112.14     4059.32     84.00 o 
   5   4   1      178.04      144.92     23.12 o 
   6   4   1        1.44       -6.56     17.46 o 
   7   4   1      987.54      997.91     61.47 o 
   8   4   1     1065.56     1026.14     71.73 o 
   9   4   1      415.19      437.98     74.88 o 
 -10   5   1      890.38      907.22     81.39 o 
  -9   5   1      199.16      160.12     42.68 o 
  -8   5   1     4533.31     4460.35    138.27 o 
  -7   5   1     7553.54     7273.37    239.13 o 
  -6   5   1     4782.67     4874.09    162.54 o 
  -5   5   1      464.20      493.77     41.39 o 
  -4   5   1     7035.79     6962.22    127.38 o 
  -3   5   1    32430.70    33053.32    453.16 o 
  -2   5   1    38475.21    39293.35    443.26 o 
  -1   5   1    18047.90    18975.23    266.69 o 
   0   5   1     3566.46     3663.48     59.00 o 
   1   5   1    21652.04    21717.02    542.38 o 
   2   5   1    15590.69    15791.89    238.43 o 
   3   5   1     1041.08      967.70     48.78 o 
   4   5   1     5141.85     5036.78    115.77 o 
   5   5   1    12482.84    12444.35    225.52 o 
   6   5   1     8118.57     8055.34    180.89 o 
   7   5   1     6000.79     5699.59    141.07 o 
   8   5   1        5.97        2.12     31.14 o 
   9   5   1     1409.69     1510.49    107.03 o 
 -10   6   1     1026.34      880.15     81.04 o 
  -9   6   1     1739.08     1854.65    104.62 o 
  -8   6   1     1279.44     1365.59     85.51 o 
  -7   6   1       10.23        4.33     22.69 o 
  -6   6   1     1452.22     1328.90     71.75 o 
  -5   6   1     4754.39     4603.56    138.97 o 
  -4   6   1     6122.36     6108.30    138.97 o 
  -3   6   1      166.94      298.90     23.46 o 
  -2   6   1      151.48      160.94     14.65 o 
  -1   6   1    14357.92    14134.47    178.17 o 
   0   6   1     6403.71     6395.07     99.14 o 
   1   6   1     1142.26     1083.72     50.20 o 
   2   6   1      866.34      919.73     38.49 o 
   3   6   1     7445.60     7407.56    126.85 o 
   4   6   1     3696.25     3856.30     85.90 o 
   5   6   1     1639.60     1669.26     76.90 o 
   6   6   1      225.24      158.85     32.55 o 
   7   6   1     1331.96     1442.93    106.57 o 
   8   6   1     2677.99     2649.42    127.36 o 
   9   6   1      738.16      579.44     94.76 o 
  -9   7   1       15.16       -7.78     36.81 o 
  -8   7   1     2016.93     1939.76    127.85 o 
  -7   7   1     5574.56     5267.35    150.53 o 
  -6   7   1     3917.39     3876.36    118.74 o 
  -5   7   1       10.39       32.99     23.38 o 
  -4   7   1     4633.18     4436.51    139.81 o 
  -3   7   1    15020.41    15611.10    249.96 o 
  -2   7   1     4531.63     4398.28     69.68 o 
  -1   7   1     3296.75     3424.44     64.04 o 
   0   7   1     3747.24     3704.59     62.21 o 
   1   7   1     4745.85     4573.70     76.23 o 
   2   7   1    12556.22    12780.85    192.48 o 
   3   7   1     3872.29     3913.80     86.65 o 
   4   7   1      340.08      306.76     35.26 o 
   5   7   1     5691.19     5272.89    125.63 o 
   6   7   1     5786.20     5846.22    200.24 o 
   7   7   1     2755.31     2587.40    110.43 o 
   8   7   1      115.34      142.07     45.72 o 
   9   7   1      988.02     1035.67     97.74 o 
  -9   8   1     3571.61     3400.05    143.83 o 
  -8   8   1     2448.64     2279.56    113.06 o 
  -7   8   1       18.09       55.80     30.51 o 
  -6   8   1     5132.92     4801.71    138.12 o 
  -5   8   1    12961.53    12305.45    225.24 o 
  -4   8   1     5893.55     5814.30    129.81 o 
  -3   8   1        1.65       60.62     22.47 o 
  -2   8   1     7676.39     7541.97    130.38 o 
  -1   8   1    15080.40    15456.29    187.84 o 
   0   8   1    14042.73    14083.29    173.90 o 
   1   8   1     1855.90     1877.60     60.76 o 
   2   8   1      587.50      617.56     37.90 o 
   3   8   1     9519.34     9614.87    193.07 o 
   4   8   1    15477.53    14517.21    251.76 o 
   5   8   1     2962.18     2781.97     90.94 o 
   6   8   1        2.00       -6.77     23.20 o 
   7   8   1     3747.90     3774.77    147.25 o 
   8   8   1     3965.34     3911.65    138.17 o 
  -9   9   1        6.85        1.85    120.62 o 
  -8   9   1     1174.67     1080.53     77.05 o 
  -7   9   1     1483.74     1377.14     80.22 o 
  -6   9   1     1280.98     1296.99     81.84 o 
  -5   9   1       15.38        3.96     20.50 o 
  -4   9   1     1215.06     1256.76     64.27 o 
  -3   9   1     4085.18     3652.22     98.09 o 
  -2   9   1     1413.46     1386.45     79.83 o 
  -1   9   1       28.53       18.83     12.46 o 
   0   9   1     3290.99     3346.15     66.64 o 
   1   9   1     6690.10     6646.30    188.43 o 
   2   9   1     3939.81     3988.24     92.31 o 
   3   9   1      911.31      827.65     52.70 o 
   4   9   1      310.62      284.35     40.65 o 
   5   9   1     1841.51     1840.82     83.36 o 
   6   9   1     1336.35     1328.33     87.33 o 
   7   9   1      938.02      797.34     83.49 o 
   8   9   1      140.78      130.46     44.12 o 
  -8  10   1     1117.21      986.44     75.63 o 
  -7  10   1        5.30       -9.59     28.80 o 
  -6  10   1     2263.59     2230.64    126.75 o 
  -5  10   1     4817.88     4754.22    129.29 o 
  -4  10   1     6435.21     6233.64    146.06 o 
  -3  10   1      584.83      663.44     49.77 o 
  -2  10   1     1967.04     1867.38     72.23 o 
  -1  10   1    12681.95    12681.80    200.95 o 
   0  10   1    14208.70    14094.45    218.03 o 
   1  10   1      833.67      937.92     54.19 o 
   2  10   1     1229.54     1276.43     64.38 o 
   3  10   1     7912.73     7815.69    166.80 o 
   4  10   1     6197.55     6330.57    150.53 o 
   5  10   1      937.20      812.49     61.25 o 
   6  10   1       14.68        0.04     29.95 o 
   7  10   1     1704.35     1589.72     91.98 o 
  -7  11   1      943.45      891.65     72.55 o 
  -6  11   1      461.23      450.96     52.15 o 
  -5  11   1        2.23       25.42     25.90 o 
  -4  11   1      947.30      967.78     65.18 o 
  -3  11   1     2705.03     2934.93    170.94 o 
  -2  11   1     1242.68     1243.90     70.85 o 
  -1  11   1      547.76      530.64     55.50 o 
   0  11   1     1320.11     1354.38     65.49 o 
   1  11   1     1402.63     1606.86     71.52 o 
   2  11   1     2945.56     3167.74     98.75 o 
   3  11   1      243.82      222.09     37.12 o 
   4  11   1       67.39       27.90     27.66 o 
   5  11   1     1244.58     1270.23     78.79 o 
   6  11   1      756.99      671.96     62.64 o 
   7  11   1      533.34      528.81     65.83 o 
  -7  12   1        1.01       39.31     69.98 o 
  -6  12   1     2367.14     2356.81    109.67 o 
  -5  12   1     6124.79     6086.89    160.76 o 
  -4  12   1     3464.75     3404.02    112.85 o 
  -3  12   1       62.58       75.05     38.09 o 
  -2  12   1     1664.36     1666.19     79.15 o 
  -1  12   1     5080.14     5070.92    180.17 o 
   0  12   1     4453.35     5038.60    356.03 o 
   1  12   1      620.55      696.47     54.08 o 
   2  12   1      263.16      256.90     44.23 o 
   3  12   1     4033.90     4338.10    126.01 o 
   4  12   1     5594.60     5538.90    150.52 o 
   5  12   1      992.56      930.18     72.30 o 
   6  12   1      123.16       69.68     40.10 o 
  -6  13   1      179.83      112.95     90.35 o 
  -5  13   1        0.08       -9.48     33.58 o 
  -4  13   1       95.11       45.59     36.18 o 
  -3  13   1      565.97      606.54     57.40 o 
  -2  13   1      234.92      101.76     52.38 o 
  -1  13   1      257.59      274.77     59.45 o 
   0  13   1       31.06        9.31     46.98 o 
   1  13   1       45.62       62.67     58.46 o 
   2  13   1      168.79      184.15     40.72 o 
   3  13   1        0.95        3.26     30.97 o 
   4  13   1       28.18       68.90     36.80 o 
   5  13   1      423.19      314.05     53.12 o 
  -4  14   1     3554.48     3635.42    131.79 o 
  -3  14   1       66.62       85.96     55.65 o 
  -2  14   1     1713.97     1650.35    128.73 o 
  -1  14   1     6944.94     6617.63    296.35 o 
   0  14   1     5454.64     5123.14    254.48 o 
   1  14   1      496.98      530.59    109.02 o 
   2  14   1      875.75      992.66    131.25 o 
   3  14   1     4848.46     4986.19    148.59 o 
   4  14   1     4628.11     4702.65    544.37 o 
  -2  15   1       37.06       39.46     72.46 o 
  -1  15   1        0.00       45.20     70.08 o 
   0  15   1       58.93      -43.05     55.41 o 
   1  15   1        3.18      -11.67     66.28 o 
 -11   0   2     4455.61     4855.01    421.64 o 
 -10   0   2     9275.86    10352.12    579.78 o 
  -9   0   2     3470.76     4044.55    336.13 o 
  -8   0   2      196.67      215.15     40.34 o 
  -7   0   2     6237.03     6322.55    126.15 o 
  -6   0   2    26628.95    27741.13    393.75 o 
  -5   0   2    21031.04    20127.15    586.92 o 
  -4   0   2    22969.39    23981.71    329.74 o 
  -3   0   2      353.81      346.82     23.12 o 
  -2   0   2    50376.75    46736.50    958.71 o 
  -1   0   2    79662.76    70871.15   2082.01 o 
   0   0   2    12836.88    13803.14    426.97 o 
   1   0   2     1877.23     2318.03     57.66 o 
   2   0   2    62938.18    62197.68   1043.42 o 
   3   0   2    54288.89    56359.64    831.39 o 
   4   0   2    25265.56    25456.23    396.18 o 
   5   0   2      302.42      292.20     27.53 o 
   6   0   2       56.15      103.33     26.30 o 
   7   0   2     9369.41    10108.04    258.38 o 
   8   0   2     4652.54     4559.08    346.57 o 
 -11   1   2       49.71       -8.24     77.25 o 
 -10   1   2       25.52       -9.37     72.83 o 
  -9   1   2       56.25       28.74     34.67 o 
  -8   1   2      288.50      344.97     37.52 o 
  -7   1   2      195.34      203.74     19.52 o 
  -6   1   2      515.60      539.11     24.67 o 
  -5   1   2      355.30      335.58     18.14 o 
  -4   1   2      152.24      143.97     11.79 o 
  -3   1   2     5436.00     5326.64     88.20 o 
  -2   1   2       41.99       32.62     11.06 o 
  -1   1   2       17.43        8.96      8.48 o 
   0   1   2      183.85      208.75     12.69 o 
   1   1   2     3498.15     3463.24     62.01 o 
   2   1   2       96.65      125.06     13.81 o 
   3   1   2      131.40       81.15     23.80 o 
   4   1   2      361.97      367.55     33.09 o 
   5   1   2       40.51       31.76     11.73 o 
   6   1   2      450.09      468.40     30.56 o 
   7   1   2        0.22       17.96     21.62 o 
   8   1   2       68.93       83.84     32.70 o 
   9   1   2      213.84      319.72     97.68 o 
 -11   2   2     1371.15     1461.49    262.30 o 
 -10   2   2     4986.21     4980.73    430.37 o 
  -9   2   2     5127.47     5137.73    152.08 o 
  -8   2   2     1663.51     1728.18     77.76 o 
  -7   2   2     2661.81     2662.05     81.14 o 
  -6   2   2    24380.44    24852.80    283.58 o 
  -5   2   2    18085.11    18136.47    209.47 o 
  -4   2   2     3983.59     4337.88     63.01 o 
  -3   2   2     1564.66     1830.94     61.16 o 
  -2   2   2    13919.85    13462.60    241.57 o 
  -1   2   2    28211.87    29727.51    610.96 o 
   0   2   2      420.10      404.06     15.47 o 
   1   2   2      311.99      298.72     18.06 o 
   2   2   2     4793.21     4681.32     86.75 o 
   3   2   2    47353.73    48429.99    586.24 o 
   4   2   2    10924.66    11324.46    161.12 o 
   5   2   2        0.19       12.87     12.96 o 
   6   2   2     2933.43     3106.38     79.68 o 
   7   2   2    15499.43    16207.28    257.49 o 
   8   2   2     3055.41     3110.31    163.64 o 
   9   2   2       26.32       40.61     47.19 o 
 -11   3   2      173.36      -50.54    122.30 o 
 -10   3   2        9.71      -45.79     47.53 o 
  -9   3   2      174.70      181.00     39.49 o 
  -8   3   2     1371.42     1430.31    105.13 o 
  -7   3   2     1332.38     1255.11    131.85 o 
  -6   3   2      564.27      563.46     43.16 o 
  -5   3   2      858.80      929.70     39.59 o 
  -4   3   2     5582.60     5603.33     82.40 o 
  -3   3   2     1529.92     1598.86     52.47 o 
  -2   3   2     6278.09     6018.89    179.02 o 
  -1   3   2      500.67      502.22     25.98 o 
   0   3   2     1637.19     1753.73     54.88 o 
   1   3   2     2182.68     2050.49     47.88 o 
   2   3   2     4519.10     4434.41    139.06 o 
   3   3   2      250.76      284.21     28.19 o 
   4   3   2      961.71      926.57     44.76 o 
   5   3   2     1588.39     1624.18     56.77 o 
   6   3   2      773.06      786.02     46.72 o 
   7   3   2        9.09       29.70     25.01 o 
   8   3   2      594.85      530.17     67.56 o 
   9   3   2      327.71      289.99     73.50 o 
 -10   4   2     4316.44     4328.38    147.92 o 
  -9   4   2     1768.50     1916.76     96.88 o 
  -8   4   2      349.92      405.16     61.25 o 
  -7   4   2     4448.10     4311.70    120.65 o 
  -6   4   2    12077.22    12063.65    422.47 o 
  -5   4   2    10900.58    10229.53    197.03 o 
  -4   4   2     3695.85     3650.59     75.91 o 
  -3   4   2     2456.97     2489.56     67.15 o 
  -2   4   2    18705.05    18489.90    237.08 o 
  -1   4   2    66999.51    66326.89    722.21 o 
   0   4   2     2737.61     2850.93     44.98 o 
   1   4   2     4262.93     4208.69     74.81 o 
   2   4   2     7625.40     7191.72    138.60 o 
   3   4   2    15112.10    15233.33    265.25 o 
   4   4   2     2057.44     1948.88     57.30 o 
   5   4   2       69.68       65.01     18.63 o 
   6   4   2     2415.88     2451.06     73.13 o 
   7   4   2     8825.91     8723.51    201.53 o 
   8   4   2     3305.53     3377.61    176.86 o 
   9   4   2      364.09      443.54     87.22 o 
 -10   5   2        3.50       18.18     36.42 o 
  -9   5   2      665.43      685.23     67.07 o 
  -8   5   2     1410.71     1358.60     90.78 o 
  -7   5   2     1941.28     1771.08    130.44 o 
  -6   5   2       36.16       99.41     23.65 o 
  -5   5   2      296.87      306.74     34.33 o 
  -4   5   2     3029.83     2963.16     83.07 o 
  -3   5   2     9365.73     9289.13    144.85 o 
  -2   5   2     2197.70     2522.69     47.27 o 
  -1   5   2        3.30        0.54      6.74 o 
   0   5   2     7045.10     7185.34     99.39 o 
   1   5   2     6031.58     5932.36    108.62 o 
   2   5   2     1772.59     1878.58     54.59 o 
   3   5   2      406.76      393.59     36.80 o 
   4   5   2     2873.71     2915.15     73.25 o 
   5   5   2     1915.20     1995.30     89.42 o 
   6   5   2     1735.01     1732.12     76.33 o 
   7   5   2       85.73       52.66     27.40 o 
   8   5   2      317.40      205.06     46.59 o 
   9   5   2     1021.16      954.35     90.99 o 
 -10   6   2     3324.68     3380.96    243.26 o 
  -9   6   2     2034.04     2051.21    142.25 o 
  -8   6   2      276.60      187.22     38.48 o 
  -7   6   2     1209.13     1075.07     98.86 o 
  -6   6   2     7198.92     7371.36    171.12 o 
  -5   6   2     4772.49     4771.79    121.86 o 
  -4   6   2     1280.28     1131.07     64.74 o 
  -3   6   2     1448.17     1278.04     50.67 o 
  -2   6   2    11325.87    11076.61    146.83 o 
  -1   6   2    23864.99    24960.32    294.25 o 
   0   6   2     2465.98     2374.56     51.48 o 
   1   6   2       56.54       42.63     11.82 o 
   2   6   2     3913.07     3994.44     99.54 o 
   3   6   2    11825.02    11924.75    186.49 o 
   4   6   2     1592.63     1619.70     55.03 o 
   5   6   2      684.55      572.52     50.26 o 
   6   6   2     1643.97     1597.91     77.39 o 
   7   6   2     7433.33     7413.62    213.93 o 
   8   6   2     2118.99     2185.13    218.40 o 
   9   6   2      274.47       80.73     50.89 o 
 -10   7   2        3.30       -5.20     41.03 o 
  -9   7   2      699.80      780.17     74.34 o 
  -8   7   2     3103.18     3236.45    202.76 o 
  -7   7   2     3909.52     3920.02    131.22 o 
  -6   7   2      201.26      309.04     39.66 o 
  -5   7   2     1788.74     1652.22     75.06 o 
  -4   7   2     8972.35     8893.27    213.45 o 
  -3   7   2     5267.71     5280.13    112.29 o 
  -2   7   2     2037.08     1935.34     45.99 o 
  -1   7   2      443.07      442.89     24.49 o 
   0   7   2     6457.10     6425.74     98.67 o 
   1   7   2     4419.64     4325.69     95.76 o 
   2   7   2     6036.63     6006.03    123.51 o 
   3   7   2      183.95      189.48     25.29 o 
   4   7   2     2671.74     2503.20     78.46 o 
   5   7   2     4110.25     4095.42    109.78 o 
   6   7   2     3322.28     3108.85    100.73 o 
   7   7   2      193.22      113.57     40.69 o 
   8   7   2      781.40      817.97     85.45 o 
  -9   8   2     2124.59     2142.94    116.68 o 
  -8   8   2      450.04      447.23     55.73 o 
  -7   8   2     1094.33     1139.50     78.64 o 
  -6   8   2     7695.37     7500.52    164.45 o 
  -5   8   2     4631.95     4515.14    115.29 o 
  -4   8   2      887.76      903.62     52.38 o 
  -3   8   2     1638.73     1677.72     63.60 o 
  -2   8   2    10318.05    10319.83    147.69 o 
  -1   8   2     9549.62    10157.37    144.75 o 
   0   8   2     2287.06     2436.29     55.25 o 
   1   8   2        1.92       22.22     14.95 o 
   2   8   2     4595.08     4577.78     98.18 o 
   3   8   2    10123.00     9999.20    170.87 o 
   4   8   2     6335.67     6334.10    142.32 o 
   5   8   2       51.31       36.19     23.43 o 
   6   8   2      453.77      426.44     46.31 o 
   7   8   2     4735.25     4557.94    150.96 o 
   8   8   2     1425.05     1345.57     94.42 o 
  -9   9   2      660.02      700.38     67.90 o 
  -8   9   2     2625.60     2590.04    110.33 o 
  -7   9   2     3272.26     3093.19    111.14 o 
  -6   9   2      738.88      719.30     56.44 o 
  -5   9   2      394.69      409.67     41.31 o 
  -4   9   2     3341.26     3167.48     93.50 o 
  -3   9   2     5098.91     4896.53    116.36 o 
  -2   9   2     1454.55     1531.97     61.88 o 
  -1   9   2      784.50      834.43     34.46 o 
   0   9   2     6060.64     6032.94    104.18 o 
   1   9   2     6918.36     6816.59    128.27 o 
   2   9   2     2361.65     2362.62     70.83 o 
   3   9   2      186.96      241.49     32.10 o 
   4   9   2     4175.14     3902.99    109.70 o 
   5   9   2     3648.73     3755.98    112.72 o 
   6   9   2     1860.33     1628.55     85.99 o 
   7   9   2        3.79        8.33     32.75 o 
  -8  10   2      181.59      115.77     38.65 o 
  -7  10   2      324.63      319.11     45.61 o 
  -6  10   2     1723.81     1513.91     88.94 o 
  -5  10   2     1726.30     1690.11     81.06 o 
  -4  10   2      804.04      805.98     56.65 o 
  -3  10   2      251.13      290.18     34.74 o 
  -2  10   2     2506.38     2572.90    115.49 o 
  -1  10   2     6833.98     6739.84    125.77 o 
   0  10   2      464.67      460.31     35.29 o 
   1  10   2      107.63      111.04     23.17 o 
   2  10   2     3439.63     3481.04    101.54 o 
   3  10   2     4354.02     4227.81    115.61 o 
   4  10   2     1405.97     1433.20     97.35 o 
   5  10   2       28.74        6.88     25.56 o 
   6  10   2      266.14      180.40     42.76 o 
   7  10   2     1899.31     1991.97    113.59 o 
  -8  11   2     4661.27     4790.72    150.82 o 
  -7  11   2     3706.06     3558.96    224.66 o 
  -6  11   2      521.74      603.43     57.47 o 
  -5  11   2     1564.83     1604.84     83.89 o 
  -4  11   2     7505.02     7125.01    164.92 o 
  -3  11   2     9869.35     9623.14    195.75 o 
  -2  11   2     3636.63     3586.48    102.71 o 
  -1  11   2      412.82      528.03     66.17 o 
   0  11   2     9202.11     9554.12    170.17 o 
   1  11   2    10408.31    10332.62    200.32 o 
   2  11   2     5056.92     5051.95    182.22 o 
   3  11   2       17.71       54.18     27.56 o 
   4  11   2     3546.96     3500.95    113.72 o 
   5  11   2     3912.09     3881.14    168.70 o 
   6  11   2     3420.55     3342.33    137.18 o 
  -7  12   2      200.66      206.76     47.61 o 
  -6  12   2      777.66      655.23     61.78 o 
  -5  12   2      309.77      334.75     48.26 o 
  -4  12   2       84.97       46.30     29.89 o 
  -3  12   2      293.86      228.83     47.60 o 
  -2  12   2      651.10      643.22     60.90 o 
  -1  12   2     1090.23     1227.67     99.53 o 
   0  12   2       94.46       40.15     39.53 o 
   1  12   2       14.16       -5.71     25.03 o 
   2  12   2      320.00      270.69     39.17 o 
   3  12   2      527.33      558.66     54.54 o 
   4  12   2      149.57      184.94     41.31 o 
   5  12   2       58.13       29.71     34.19 o 
  -6  13   2      331.81      380.81     53.42 o 
  -5  13   2     1294.18     1235.24     84.34 o 
  -4  13   2     6942.77     7204.88    179.20 o 
  -3  13   2     5781.80     5869.14    154.07 o 
  -2  13   2     1452.61     1423.66    113.57 o 
  -1  13   2      378.28      464.65     70.77 o 
   0  13   2     4061.23     4287.88    220.71 o 
   1  13   2     5166.94     5268.41    188.70 o 
   2  13   2     3337.14     3609.51    119.43 o 
   3  13   2        0.36       21.66     30.97 o 
   4  13   2     2942.68     2914.63    117.97 o 
  -5  14   2       60.78      149.29    120.24 o 
  -4  14   2       20.61       46.28     38.40 o 
  -3  14   2       39.30       16.01     68.31 o 
  -2  14   2       52.06        4.47     47.63 o 
  -1  14   2      248.00      186.95     74.09 o 
   0  14   2        4.22        8.13     54.39 o 
   1  14   2       12.98       22.55     59.20 o 
   2  14   2       80.45       45.37     41.55 o 
   3  14   2       12.70       38.76     37.22 o 
  -2  15   2     1709.57     1500.16    167.39 o 
  -1  15   2      192.98      149.82     73.89 o 
   0  15   2     4724.26     5184.90    270.63 o 
   1  15   2     5022.17     5884.81    294.53 o 
 -11   1   3      186.28      179.14     95.81 o 
 -10   1   3     1661.66     1709.80    176.34 o 
  -9   1   3     4590.73     4535.58    241.85 o 
  -8   1   3    10073.26    10408.02    196.90 o 
  -7   1   3     1269.49     1434.90     45.18 o 
  -6   1   3      889.18      930.08     36.09 o 
  -5   1   3     9164.09     8861.29    123.13 o 
  -4   1   3    25019.66    25104.21    292.00 o 
  -3   1   3     4453.89     4308.80     77.84 o 
  -2   1   3      218.39      147.90     14.64 o 
  -1   1   3    17710.89    17557.43    333.91 o 
   0   1   3    26257.52    26538.53    352.03 o 
   1   1   3     4536.52     5026.22    188.32 o 
   2   1   3     2291.57     2361.62     73.84 o 
   3   1   3    15944.15    16828.83    227.05 o 
   4   1   3    24102.67    24824.20    284.55 o 
   5   1   3     8156.64     8498.03    126.40 o 
   6   1   3     2320.83     2321.57     69.98 o 
   7   1   3     1698.78     1817.78     88.41 o 
   8   1   3     3527.92     4164.01    143.65 o 
   9   1   3     2895.54     3196.62    262.05 o 
 -11   2   3      136.00       99.78    136.91 o 
 -10   2   3       80.87      144.18     76.27 o 
  -9   2   3       46.21       27.15     26.19 o 
  -8   2   3      103.69       87.31     38.09 o 
  -7   2   3      538.30      574.49     42.23 o 
  -6   2   3      882.94      886.60     33.26 o 
  -5   2   3      230.18      211.51     19.39 o 
  -4   2   3       13.25       65.29     12.25 o 
  -3   2   3       17.17       14.50     11.49 o 
  -2   2   3     1722.25     1693.09     44.76 o 
  -1   2   3     1579.96     1480.13     28.22 o 
   0   2   3     1730.23     1579.84     31.55 o 
   1   2   3       58.24       55.31      8.06 o 
   2   2   3      204.45      235.07     17.89 o 
   3   2   3       46.89       65.47     12.73 o 
   4   2   3      974.38      937.54     53.93 o 
   5   2   3       73.81       56.29     16.43 o 
   6   2   3       10.20        9.27     16.62 o 
   7   2   3      285.40      293.31     48.90 o 
   8   2   3        7.11      -10.46     41.09 o 
   9   2   3       58.25      158.31     67.50 o 
 -11   3   3      627.20      807.97    198.62 o 
 -10   3   3     1009.61      987.77     77.45 o 
  -9   3   3     4767.54     4825.23    165.05 o 
  -8   3   3    12903.47    12286.11    289.24 o 
  -7   3   3     4398.55     4362.82    108.31 o 
  -6   3   3     2967.66     3330.39     86.51 o 
  -5   3   3    18040.93    17947.69    237.51 o 
  -4   3   3    43766.22    43573.89    578.34 o 
  -3   3   3     9231.71     9228.17    143.80 o 
  -2   3   3        0.67        2.96      8.27 o 
  -1   3   3     7190.79     7209.40    101.44 o 
   0   3   3    26455.60    25196.97    314.62 o 
   1   3   3    22599.07    24925.13    316.34 o 
   2   3   3     4723.04     5002.94     97.50 o 
   3   3   3      608.96      586.95     27.13 o 
   4   3   3    17561.10    17858.92    281.02 o 
   5   3   3    10857.93    10985.89    181.53 o 
   6   3   3     3650.94     3734.91     91.48 o 
   7   3   3     1823.50     1849.75     77.19 o 
   8   3   3     4545.20     4751.13    363.07 o 
   9   3   3     3828.03     4019.19    212.40 o 
 -11   4   3      727.29      428.43    180.23 o 
 -10   4   3      504.18      483.57     72.04 o 
  -9   4   3       72.22      118.61     33.78 o 
  -8   4   3      150.89      124.29     31.38 o 
  -7   4   3     1734.39     1752.00    104.25 o 
  -6   4   3     1465.18     1533.86     67.08 o 
  -5   4   3      319.28      312.67     37.25 o 
  -4   4   3       57.86      161.95     23.38 o 
  -3   4   3     5879.71     6046.02    109.69 o 
  -2   4   3     3204.63     2950.59     56.98 o 
  -1   4   3     3813.87     3917.31     61.29 o 
   0   4   3      121.78      112.31     13.30 o 
   1   4   3     2690.76     2621.45     56.36 o 
   2   4   3     4404.40     4286.17     82.05 o 
   3   4   3     2371.72     2314.69     66.14 o 
   4   4   3       28.63        6.58     16.21 o 
   5   4   3      456.43      397.24     34.77 o 
   6   4   3     1495.70     1545.43     62.79 o 
   7   4   3      614.36      634.16     76.40 o 
   8   4   3       44.41       41.34     35.02 o 
   9   4   3       46.04       69.05     65.74 o 
 -11   5   3      355.53      339.93     59.89 o 
 -10   5   3     1215.05     1326.60     91.27 o 
  -9   5   3     3585.21     3584.69    126.64 o 
  -8   5   3     5085.02     5003.12    172.03 o 
  -7   5   3     1682.15     1645.00     87.34 o 
  -6   5   3     1442.34     1337.41     66.54 o 
  -5   5   3     4249.32     4085.71    106.45 o 
  -4   5   3    23000.54    22272.34    476.92 o 
  -3   5   3    11704.79    11938.37    183.87 o 
  -2   5   3       58.34       76.33     10.78 o 
  -1   5   3    12715.78    12702.62    160.58 o 
   0   5   3    49653.81    49484.38    555.28 o 
   1   5   3    14352.45    15069.54    205.67 o 
   2   5   3      730.45      708.11     43.25 o 
   3   5   3     5397.48     5424.74    124.67 o 
   4   5   3     9229.40     8475.27    472.21 o 
   5   5   3     3406.30     3466.55    107.65 o 
   6   5   3      821.80      729.96     61.18 o 
   7   5   3     1667.92     1610.91     91.40 o 
   8   5   3     3315.79     3300.07    193.28 o 
 -10   6   3     1296.00     1195.62    132.85 o 
  -9   6   3      440.60      393.78     75.30 o 
  -8   6   3       46.66       23.32     27.79 o 
  -7   6   3     2477.93     2433.67    113.52 o 
  -6   6   3     1578.54     1505.97     73.26 o 
  -5   6   3     1580.22     1353.90     65.27 o 
  -3   6   3     4435.67     4131.19     83.87 o 
  -2   6   3     6380.28     6247.79     94.29 o 
  -1   6   3     4222.03     4254.42     71.47 o 
   0   6   3      139.38      174.67     17.63 o 
   1   6   3     3698.50     3770.17     69.53 o 
   2   6   3     5278.66     5255.86    101.66 o 
   3   6   3     2857.49     2840.42     79.40 o 
   4   6   3       57.00       34.57     16.49 o 
   5   6   3      879.68      815.52     71.60 o 
   6   6   3     2809.12     2747.72    130.13 o 
   7   6   3     2418.71     2479.56    119.01 o 
   8   6   3      157.50      140.14     44.91 o 
 -10   7   3      733.66      745.20     77.39 o 
  -9   7   3     2483.05     2613.58    124.21 o 
  -8   7   3     6669.02     6381.32    173.47 o 
  -7   7   3     1321.57     1421.27     80.97 o 
  -6   7   3      309.38      267.29     37.63 o 
  -5   7   3     6819.03     6623.84    155.76 o 
  -4   7   3     9976.51     9979.38    196.04 o 
  -3   7   3     1366.02     1361.86     45.97 o 
  -2   7   3      351.94      466.54     46.59 o 
  -1   7   3     8713.68     8807.08    126.59 o 
   0   7   3     9092.33     8866.47    162.57 o 
   1   7   3     9015.94     9736.50    172.32 o 
   2   7   3       73.94       87.02     21.75 o 
   3   7   3     1101.80     1028.23     54.33 o 
   4   7   3     9268.41     8848.86    162.15 o 
   5   7   3     3822.85     3712.49     99.26 o 
   6   7   3      819.11      708.98     56.16 o 
   7   7   3     1223.74     1053.09     78.40 o 
   8   7   3     2372.53     2021.81    170.40 o 
 -10   8   3     2079.47     1860.78    115.69 o 
  -9   8   3      999.81      988.51     82.00 o 
  -8   8   3      227.25      148.08     40.07 o 
  -7   8   3     5692.69     5487.84    155.87 o 
  -6   8   3     8192.08     8026.80    173.61 o 
  -5   8   3     3429.04     3350.17     95.92 o 
  -4   8   3       36.30      192.08     43.94 o 
  -3   8   3     7715.69     7534.12    149.13 o 
  -2   8   3     6676.67     6632.63    137.66 o 
  -1   8   3     6096.58     6358.41    103.56 o 
   0   8   3      282.71      339.13     31.34 o 
   1   8   3     1588.33     1484.78     59.39 o 
   2   8   3     7495.08     7220.73    147.01 o 
   3   8   3     9123.56     8900.54    159.62 o 
   4   8   3     1203.97     1201.05     63.97 o 
   5   8   3      430.30      436.82     48.63 o 
   6   8   3     4459.27     4696.13    145.33 o 
   7   8   3     3618.59     3721.34    135.81 o 
  -9   9   3     1322.84     1081.32     89.22 o 
  -8   9   3     2460.97     2338.98    103.64 o 
  -7   9   3      813.23      776.82     59.75 o 
  -6   9   3       28.21       27.12     24.46 o 
  -5   9   3      771.29      860.08     57.10 o 
  -4   9   3     2718.62     2658.32     86.38 o 
  -3   9   3      673.02      698.53     47.32 o 
  -2   9   3       36.79       34.74     15.18 o 
  -1   9   3     2439.99     2495.27     60.72 o 
   0   9   3     3887.31     4128.48    101.51 o 
   1   9   3     1401.39     1446.72     63.39 o 
   2   9   3        1.27      -11.40     16.89 o 
   3   9   3     1356.58     1405.43     69.21 o 
   4   9   3     2912.54     2838.29    101.56 o 
   5   9   3     1386.00     1395.26     85.07 o 
   6   9   3      545.04      377.45     51.63 o 
   7   9   3      399.87      435.48     59.86 o 
  -9  10   3      153.34      131.53     62.02 o 
  -8  10   3      789.89      569.96     59.74 o 
  -7  10   3     3955.18     4018.47    125.54 o 
  -6  10   3     3966.62     3797.61    161.50 o 
  -5  10   3     2652.42     2584.44     95.96 o 
  -4  10   3        1.72      238.67     44.36 o 
  -3  10   3     3666.33     3700.27    103.19 o 
  -2  10   3    11185.91    11259.56    207.99 o 
  -1  10   3     5044.85     4854.51    153.21 o 
   0  10   3       12.60        2.00     19.79 o 
   1  10   3     5986.33     6121.40    126.39 o 
   2  10   3     9375.95     9397.52    188.04 o 
   3  10   3     3936.65     3746.90    108.75 o 
   4  10   3      103.32      100.63     30.65 o 
   5  10   3     1110.68     1047.81     78.74 o 
   6  10   3     2135.06     1867.55    104.82 o 
  -8  11   3      983.98     1044.43     80.28 o 
  -7  11   3      237.77      139.64     37.75 o 
  -6  11   3      118.07      115.22     35.06 o 
  -5  11   3      911.88      871.63     94.59 o 
  -4  11   3     2285.69     2439.72     95.45 o 
  -3  11   3      806.47      810.67     58.36 o 
  -2  11   3       13.76       -1.20     22.89 o 
  -1  11   3     1153.65     1155.88     92.55 o 
   0  11   3     2508.45     2421.84     88.22 o 
   1  11   3     2107.40     2099.03     75.17 o 
   2  11   3       68.58       24.23     24.40 o 
   3  11   3      198.99      206.08     36.48 o 
   4  11   3     1611.66     1431.75     82.02 o 
   5  11   3      543.27      490.07     60.40 o 
   6  11   3      257.19      228.27     49.34 o 
  -7  12   3     3779.45     3638.60    135.35 o 
  -6  12   3     3862.54     3891.06    156.98 o 
  -5  12   3     1141.59     1099.55     75.71 o 
  -4  12   3      457.76      621.42     55.33 o 
  -3  12   3     5572.05     5639.73    181.67 o 
  -2  12   3     4634.84     4652.95    176.96 o 
  -1  12   3     2372.36     2387.60    135.99 o 
   0  12   3       22.91        0.64     29.23 o 
   1  12   3     2141.03     2109.81    101.05 o 
   2  12   3     4624.33     4811.10    132.78 o 
   3  12   3     3711.52     3732.83    119.10 o 
   4  12   3      100.88       84.37     34.36 o 
   5  12   3     1003.29      958.45    107.42 o 
  -6  13   3      141.50       73.72     40.00 o 
  -5  13   3      341.86      269.97     49.47 o 
  -4  13   3      745.66      824.70     66.91 o 
  -3  13   3      197.84      158.96     54.87 o 
  -2  13   3        0.09      -26.96     40.36 o 
  -1  13   3      370.59      265.05     68.02 o 
   0  13   3      522.69      600.14    102.36 o 
   1  13   3      358.65      354.60     54.26 o 
   2  13   3        8.18       10.44     31.96 o 
   3  13   3       57.47       63.47     37.20 o 
   4  13   3      346.34      387.79     61.44 o 
  -5  14   3     1264.22     1205.76     86.90 o 
  -4  14   3       67.24      302.17     61.46 o 
  -3  14   3     3680.46     3649.19    192.15 o 
  -2  14   3     5851.42     6055.78    234.02 o 
  -1  14   3     3625.06     3461.02    222.20 o 
   0  14   3       61.07      -11.44    114.44 o 
   1  14   3     1769.50     1843.07    173.23 o 
   2  14   3     4279.90     4288.07    156.45 o 
   3  14   3     3027.25     2706.18    165.39 o 
  -2  15   3       27.68       17.56     65.54 o 
  -1  15   3        0.48      -54.66     54.66 o 
   0  15   3       16.19       36.48     73.31 o 
 -11   0   4     7283.98     7689.29    504.75 o 
 -10   0   4     1075.06      849.73    178.16 o 
  -9   0   4      260.08      335.18    111.90 o 
  -8   0   4    15685.60    16007.28    435.10 o 
  -7   0   4    21138.17    20888.41    581.28 o 
  -6   0   4    14200.77    14826.77    297.64 o 
  -5   0   4     6813.72     7523.88    165.45 o 
  -4   0   4     5477.23     5397.07    144.72 o 
  -3   0   4    66722.63    60653.93   1018.56 o 
  -2   0   4    93474.88    82666.69   2552.05 o 
  -1   0   4    16028.78    17288.42    380.26 o 
   0   0   4      270.71      294.37     31.50 o 
   1   0   4    68269.91    66662.72   1358.95 o 
   2   0   4    33412.06    34068.20    655.45 o 
   3   0   4     4454.75     4796.33    125.54 o 
   4   0   4     1133.75     1204.11     56.35 o 
   5   0   4     8483.58     8416.33    373.96 o 
   6   0   4    14062.87    14532.19    407.67 o 
   7   0   4     4833.99     4995.38    208.37 o 
   8   0   4      569.56      479.65     84.62 o 
 -11   1   4        0.99       17.02     68.35 o 
 -10   1   4       20.37       34.45     60.77 o 
  -9   1   4        7.94        0.33     31.84 o 
  -8   1   4       74.72       72.01     21.79 o 
  -7   1   4      188.67      198.35     25.70 o 
  -6   1   4        1.87        4.88     11.25 o 
  -5   1   4      242.11      313.99     24.59 o 
  -4   1   4       74.33       49.73     10.35 o 
  -3   1   4     1621.41     1614.58     43.21 o 
  -2   1   4      205.41      199.83     14.82 o 
  -1   1   4     6488.89     6325.02    101.90 o 
   0   1   4     2005.47     1983.86     49.12 o 
   1   1   4      245.46      300.26     18.98 o 
   2   1   4      721.35      707.35     28.95 o 
   3   1   4      730.00      766.45     33.82 o 
   4   1   4       21.95       46.93     15.20 o 
   5   1   4      229.23      225.87     29.22 o 
   6   1   4        7.32       22.29     23.60 o 
   7   1   4       36.55        1.35     29.24 o 
   8   1   4      248.96      242.21     49.22 o 
 -11   2   4     4009.39     4227.75    276.72 o 
 -10   2   4     1679.27     1894.50    128.06 o 
  -9   2   4      244.19      150.93     36.08 o 
  -8   2   4     6329.27     6588.56    145.14 o 
  -7   2   4    17912.00    17896.26    258.61 o 
  -6   2   4     2621.70     2509.63     82.40 o 
  -5   2   4      298.53      322.40     19.86 o 
  -4   2   4    22407.58    21816.12    312.02 o 
  -3   2   4    45615.64    42960.96    663.61 o 
  -2   2   4      608.78      471.81     26.30 o 
  -1   2   4       33.93       49.89     17.81 o 
   0   2   4     6185.28     6359.85     87.19 o 
   1   2   4    26463.95    25863.02    300.23 o 
   2   2   4    16554.02    16918.23    226.69 o 
   3   2   4     1831.14     2074.72     90.94 o 
   4   2   4     2019.02     2069.16     68.07 o 
   5   2   4    13720.49    14018.58    238.21 o 
   6   2   4    16171.24    15851.46    245.91 o 
   7   2   4     2278.42     2106.94     97.27 o 
   8   2   4      132.94      146.74     57.45 o 
 -11   3   4       44.68       96.60    117.57 o 
 -10   3   4      195.02      184.57     48.57 o 
  -9   3   4      626.64      497.72     47.15 o 
  -8   3   4     1002.30     1089.26     61.51 o 
  -7   3   4      263.44      246.71     40.69 o 
  -6   3   4      872.38      858.67     40.77 o 
  -5   3   4     3940.57     3871.95     85.10 o 
  -4   3   4     2208.17     2297.36     71.56 o 
  -3   3   4       68.54       69.58     14.81 o 
  -2   3   4     1814.97     1919.61     43.32 o 
  -1   3   4     1319.88     1305.73     30.34 o 
   0   3   4     4550.82     4451.19     74.89 o 
   1   3   4      539.36      628.94     23.88 o 
   2   3   4      128.07      119.26     15.39 o 
   3   3   4     1596.90     1583.39     55.97 o 
   4   3   4     2669.67     2715.62     79.35 o 
   5   3   4      425.57      482.36     46.41 o 
   6   3   4       22.84       19.04     20.70 o 
   7   3   4      654.88      562.30     46.55 o 
   8   3   4      317.35      228.79     67.95 o 
 -11   4   4     3685.80     3416.79    221.96 o 
 -10   4   4      832.33      842.27     71.45 o 
  -9   4   4       12.42       -5.24     25.22 o 
  -8   4   4     5822.13     5883.21    152.11 o 
  -7   4   4     7677.07     7798.79    174.74 o 
  -6   4   4     1207.13     1087.81     70.63 o 
  -5   4   4       95.99      115.22     18.23 o 
  -4   4   4    12422.72    12716.82    271.45 o 
  -3   4   4    39511.85    38471.84    515.52 o 
  -2   4   4     8901.44     9090.27    119.93 o 
  -1   4   4     1144.99     1104.06     31.71 o 
   0   4   4     7440.66     7381.75    104.88 o 
   1   4   4    27345.12    26577.35    313.70 o 
   2   4   4     9286.07     8945.98    142.57 o 
   3   4   4     2589.91     2875.06    110.36 o 
   4   4   4     2497.24     2409.44     80.44 o 
   5   4   4     2914.81     3022.74     92.05 o 
   6   4   4     7602.74     7751.69    154.21 o 
   7   4   4      844.19      853.44     70.90 o 
   8   4   4      143.94      167.00     77.57 o 
 -11   5   4      152.43       96.84     44.11 o 
 -10   5   4     1399.02     1287.32    128.67 o 
  -9   5   4     2108.53     1937.46     96.71 o 
  -8   5   4     1096.44     1073.51     69.99 o 
  -7   5   4        3.78       56.06     23.85 o 
  -6   5   4     1156.86     1087.37     67.93 o 
  -5   5   4     2381.78     2255.16     66.02 o 
  -4   5   4     5757.11     5802.06    109.63 o 
  -3   5   4      627.75      614.67     31.75 o 
  -2   5   4     1364.78     1497.68     57.96 o 
  -1   5   4    12272.33    12155.55    227.08 o 
   0   5   4    11096.90    11267.50    150.65 o 
   1   5   4     1259.38     1242.49     36.98 o 
   2   5   4      788.20      741.24     37.46 o 
   3   5   4     4588.20     4625.44     97.39 o 
   4   5   4     2813.30     2911.42     85.79 o 
   5   5   4      835.36      825.66     55.82 o 
   6   5   4       17.41        6.10     27.89 o 
   7   5   4      868.87      982.69     76.39 o 
   8   5   4     1152.85     1466.09     99.36 o 
 -10   6   4      552.11      492.88     63.18 o 
  -9   6   4        2.64       11.65     28.16 o 
  -8   6   4     4215.07     3831.65    192.40 o 
  -7   6   4     6931.74     6812.00    168.26 o 
  -6   6   4     1924.76     1883.71     79.02 o 
  -5   6   4      891.72      980.15     60.60 o 
  -4   6   4     4858.41     4916.54    120.74 o 
  -3   6   4    18056.06    17663.96    242.69 o 
  -2   6   4     7094.29     7563.63    110.59 o 
  -1   6   4     2031.03     2073.39     51.02 o 
   0   6   4     2554.06     2630.63     68.03 o 
   1   6   4    20371.54    20574.81    309.65 o 
   2   6   4    12243.94    12054.41    188.40 o 
   3   6   4     2026.28     2260.09     66.99 o 
   4   6   4      637.65      607.36     46.24 o 
   5   6   4     4042.43     3979.47    110.26 o 
   6   6   4     5602.94     5504.38    206.48 o 
   7   6   4      806.07      862.10     75.37 o 
   8   6   4       15.40      -32.61     37.81 o 
 -10   7   4     1442.60     1372.34     97.41 o 
  -9   7   4     3023.55     2775.06    120.54 o 
  -8   7   4     2046.15     1812.36     95.41 o 
  -7   7   4       83.07      108.91     37.67 o 
  -6   7   4     4192.38     4010.89    119.01 o 
  -5   7   4     5656.76     5703.25    191.47 o 
  -4   7   4     4318.23     4159.58    139.26 o 
  -3   7   4      403.84      417.95     29.05 o 
  -2   7   4     5536.14     5938.60     95.95 o 
  -1   7   4     3765.75     3657.56     75.73 o 
   0   7   4     5434.73     5337.01     98.63 o 
   1   7   4      138.32      146.33     22.14 o 
   2   7   4      665.47      604.26     42.13 o 
   3   7   4     3164.45     3265.05    103.90 o 
   4   7   4     4096.34     3936.37    137.93 o 
   5   7   4      967.64      969.74     62.31 o 
   6   7   4      154.07      177.92     40.93 o 
   7   7   4     1889.90     1887.28    110.19 o 
 -10   8   4      301.29      234.68     78.14 o 
  -9   8   4       11.24       11.32     36.56 o 
  -8   8   4     4269.12     4113.10    137.43 o 
  -7   8   4     8104.02     7813.97    192.81 o 
  -6   8   4     4900.03     4742.71    136.24 o 
  -5   8   4      901.39      831.57     53.55 o 
  -4   8   4     2869.47     2704.01     91.68 o 
  -3   8   4     7654.39     7605.58    132.47 o 
  -2   8   4     4315.08     4377.45     90.75 o 
  -1   8   4      236.12      221.90     23.36 o 
   0   8   4      793.39      871.55     47.31 o 
   1   8   4     6892.80     6934.78    142.07 o 
   2   8   4     6904.53     7093.56    147.41 o 
   3   8   4     2160.85     2030.18     76.29 o 
   4   8   4       10.32       19.28     22.20 o 
   5   8   4     2178.17     2296.62    102.60 o 
   6   8   4     4285.44     4305.51    162.39 o 
   7   8   4      950.72      944.96     93.00 o 
  -9   9   4     1710.99     1684.34    107.88 o 
  -8   9   4     1287.51     1241.35    100.72 o 
  -7   9   4      291.97      356.00     43.14 o 
  -6   9   4     1846.51     1732.96     81.01 o 
  -5   9   4     4670.71     4653.96    186.92 o 
  -4   9   4     3076.41     3014.64    139.52 o 
  -3   9   4       12.02       15.28     19.16 o 
  -2   9   4     2658.26     2632.48     69.91 o 
  -1   9   4     7089.93     7260.02    219.02 o 
   0   9   4     3726.97     3725.39     97.40 o 
   1   9   4       20.96       18.87     19.62 o 
   2   9   4     3336.82     3103.23     93.04 o 
   3   9   4     7175.47     7284.01    160.38 o 
   4   9   4     4521.82     4685.30    138.87 o 
   5   9   4      601.59      712.29     72.52 o 
   6   9   4      508.45      405.07    171.00 o 
  -9  10   4       14.91       35.68     36.15 o 
  -8  10   4     1298.72     1153.12     86.07 o 
  -7  10   4     2010.91     2075.09    102.90 o 
  -6  10   4      947.87      864.91     63.71 o 
  -5  10   4      428.16      347.58     40.71 o 
  -4  10   4      392.28      371.49     41.01 o 
  -3  10   4     2891.99     3008.02    104.52 o 
  -2  10   4     1214.51     1312.19     55.67 o 
  -1  10   4      108.33       89.06     30.04 o 
   0  10   4      955.31     1083.04     59.41 o 
   1  10   4     5388.36     5460.11    131.42 o 
   2  10   4     2067.40     2085.58     77.22 o 
   3  10   4      454.88      527.49     49.56 o 
   4  10   4      411.30      368.23     64.42 o 
   5  10   4     1020.98     1079.86     80.94 o 
   6  10   4     1879.72     1792.87    108.01 o 
  -8  11   4     2133.38     2182.32    156.28 o 
  -7  11   4      149.32      153.32     43.14 o 
  -6  11   4     3245.70     3292.80    116.86 o 
  -5  11   4     7925.70     8114.87    184.11 o 
  -4  11   4     9440.53     9052.89    275.13 o 
  -3  11   4      662.65      564.55     49.28 o 
  -2  11   4     1669.51     1817.50    112.45 o 
  -1  11   4    10172.35    10359.18    230.66 o 
   0  11   4    11080.72    11084.31    272.04 o 
   1  11   4     2110.51     2237.93     80.45 o 
   2  11   4      645.57      621.14     67.97 o 
   3  11   4     4971.43     4846.04    384.95 o 
   4  11   4     5478.88     5387.14    161.81 o 
   5  11   4     2028.81     2082.21    127.10 o 
  -7  12   4      405.95      371.36     54.06 o 
  -6  12   4      160.72      103.64     38.57 o 
  -5  12   4        1.73        2.28     29.92 o 
  -4  12   4      415.29      380.96     46.04 o 
  -3  12   4     1239.93     1150.41     83.57 o 
  -2  12   4      607.56      750.92     83.12 o 
  -1  12   4      252.15      278.29     58.32 o 
   0  12   4       44.16       21.92     27.85 o 
   1  12   4      707.39      638.75     55.57 o 
   2  12   4      752.86      784.17     61.37 o 
   3  12   4      328.27      336.37     50.94 o 
   4  12   4       43.67       84.24     42.12 o 
  -6  13   4     2495.33     2437.77    115.06 o 
  -5  13   4     5587.53     5416.14    155.51 o 
  -4  13   4     3494.46     3510.57    122.69 o 
  -3  13   4        2.79       -8.41     43.51 o 
  -2  13   4     2810.17     2866.17    184.81 o 
  -1  13   4     5501.68     5806.32    223.17 o 
   0  13   4     5397.46     5740.54    589.67 o 
   1  13   4      833.33      876.57     75.36 o 
   2  13   4      330.75      299.87     47.55 o 
   3  13   4     3921.95     4043.93    144.44 o 
  -5  14   4       10.26      -24.78     40.46 o 
  -4  14   4      139.58       74.99     56.83 o 
  -3  14   4      332.22      369.34     73.02 o 
  -2  14   4      209.78      187.05     63.17 o 
  -1  14   4       44.55       52.69     67.05 o 
   0  14   4       17.30       32.09     62.99 o 
   1  14   4       97.40       74.91     51.55 o 
   2  14   4        6.91        1.81     40.73 o 
  -2  15   4     1248.45     1306.01    234.11 o 
  -1  15   4     5134.14     6119.52    424.39 o 
 -12   1   5        0.82       12.67     79.58 o 
 -11   1   5     3233.27     3557.72    256.85 o 
 -10   1   5     5286.70     5660.87    280.86 o 
  -9   1   5     4890.98     5261.75    184.95 o 
  -8   1   5       22.01       53.84     21.73 o 
  -7   1   5     9063.69     9057.36    167.32 o 
  -6   1   5    12898.16    12372.02    181.10 o 
  -5   1   5    22993.63    22369.58    312.44 o 
  -4   1   5     3619.57     3701.83     68.96 o 
  -3   1   5     9530.28     9389.67    135.29 o 
  -2   1   5    14013.42    13240.86    178.10 o 
  -1   1   5    48047.43    46122.77    606.47 o 
   0   1   5     3523.12     4165.92    117.28 o 
   1   1   5     4632.31     4942.85    116.66 o 
   2   1   5    13238.45    13916.32    214.40 o 
   3   1   5    22743.66    23033.80    337.73 o 
   4   1   5     3963.62     4073.07    112.68 o 
   5   1   5      181.65      196.74     28.54 o 
   6   1   5     5121.27     5096.71    147.43 o 
   7   1   5     7442.03     7792.08    202.52 o 
   8   1   5     4266.01     4614.87    158.66 o 
 -11   2   5      145.06      211.21     84.79 o 
 -10   2   5        5.93      -27.69     37.62 o 
  -9   2   5      127.84       79.45     37.07 o 
  -8   2   5      680.15      738.54     73.01 o 
  -7   2   5      395.36      392.52     34.48 o 
  -6   2   5        0.52        4.09     14.20 o 
  -5   2   5     1259.79     1322.81     47.95 o 
  -4   2   5     5137.89     5263.75    101.41 o 
  -3   2   5     1782.45     1738.89     48.08 o 
  -2   2   5      659.91      682.07     37.30 o 
  -1   2   5      802.04      839.87     28.23 o 
   0   2   5     2250.75     2298.00     51.09 o 
   1   2   5      910.49      931.23     28.55 o 
   2   2   5      768.24      834.08     34.16 o 
   3   2   5       99.62       83.64     17.98 o 
   4   2   5      131.83      142.20     42.15 o 
   5   2   5      922.75      838.13     74.14 o 
   6   2   5      372.48      317.19     48.37 o 
   7   2   5       15.61       30.16     35.05 o 
   8   2   5       18.02       53.93     56.83 o 
 -11   3   5     2679.23     2920.16    197.80 o 
 -10   3   5     6692.94     6757.76    327.02 o 
  -9   3   5    11767.29    11799.86    257.82 o 
  -8   3   5      963.73     1158.37     70.03 o 
  -7   3   5     3651.57     3632.61     93.35 o 
  -6   3   5    24877.74    24367.34    361.47 o 
  -5   3   5    26673.74    25961.44    413.11 o 
  -4   3   5     2916.61     2748.37     73.60 o 
  -3   3   5    13642.31    14497.54    242.48 o 
  -2   3   5    38691.16    37654.50    502.95 o 
  -1   3   5    47358.73    46901.13    627.25 o 
   0   3   5    20873.62    22063.50    262.90 o 
   1   3   5       60.88       69.50     16.85 o 
   2   3   5     5243.67     4854.05     81.48 o 
   3   3   5    27096.21    26910.09    445.62 o 
   4   3   5    11795.09    11985.09    240.80 o 
   5   3   5      670.71      879.25     64.03 o 
   6   3   5     2966.67     2866.96     90.57 o 
   7   3   5     6873.25     6758.44    185.12 o 
   8   3   5     3855.80     3835.42    423.62 o 
 -11   4   5      316.90      185.77     77.53 o 
 -10   4   5        3.51        7.75     36.03 o 
  -9   4   5      571.80      609.25     66.52 o 
  -8   4   5     1778.34     1800.10    120.69 o 
  -7   4   5      989.43      958.26     60.12 o 
  -6   4   5       21.53       27.47     15.26 o 
  -5   4   5      496.59      620.15     53.36 o 
  -4   4   5     4020.38     3972.53    177.23 o 
  -3   4   5     1496.26     1439.26     50.99 o 
  -2   4   5      845.24      882.69     29.68 o 
  -1   4   5      480.89      416.30     21.28 o 
   0   4   5     3110.84     3353.19     61.57 o 
   1   4   5     4370.55     4325.36     74.52 o 
   2   4   5     1077.76     1153.89     44.59 o 
   3   4   5       32.81       41.27     22.86 o 
   4   4   5     1489.18     1525.51     76.11 o 
   5   4   5     1711.34     1703.15    135.20 o 
   6   4   5      473.77      433.49     41.76 o 
   7   4   5        7.94        6.76     33.53 o 
   8   4   5      218.22      228.45     76.62 o 
 -11   5   5     2375.42     2429.03    179.71 o 
 -10   5   5     4505.17     4790.47    304.04 o 
  -9   5   5     5001.26     5102.41    149.63 o 
  -8   5   5      139.30      110.66     40.23 o 
  -7   5   5     1517.24     1396.71     92.44 o 
  -6   5   5     5387.92     5273.89    150.06 o 
  -5   5   5    10391.90    10297.57    175.28 o 
  -4   5   5     2520.09     2486.28     77.35 o 
  -3   5   5     2193.00     2314.07     57.37 o 
  -2   5   5    20192.76    20141.65    244.91 o 
  -1   5   5    38028.00    39307.84    451.94 o 
   0   5   5    10551.18    11467.37    156.08 o 
   1   5   5     1055.38     1052.53     41.82 o 
   2   5   5    10763.67    10774.07    171.93 o 
   3   5   5    14937.20    14588.43    245.23 o 
   4   5   5     5385.51     5243.95    172.07 o 
   5   5   5       22.79       11.93     26.91 o 
   6   5   5     1480.79     1477.28    122.76 o 
   7   5   5     3719.83     3745.55    210.72 o 
 -11   6   5      481.47      423.58     73.00 o 
 -10   6   5        3.11       14.31     33.38 o 
  -9   6   5     1055.83     1077.12    115.88 o 
  -8   6   5     3221.89     3092.80    110.56 o 
  -7   6   5     2160.05     2109.90     96.95 o 
  -6   6   5      526.77      500.79     44.66 o 
  -5   6   5      694.80      819.22     53.47 o 
  -4   6   5     4784.64     4747.35    100.39 o 
  -3   6   5     6201.61     5970.02    116.79 o 
  -2   6   5      269.20      290.14     22.19 o 
  -1   6   5      250.90      306.57     25.24 o 
   0   6   5    12126.80    12090.24    166.47 o 
   1   6   5     5641.88     5758.19    109.70 o 
   2   6   5     1303.38     1251.89     59.08 o 
   3   6   5       12.96       11.85     17.82 o 
   4   6   5     3434.89     3469.93    136.06 o 
   5   6   5     2286.66     2195.78     91.33 o 
   6   6   5     1839.92     1763.38    126.95 o 
   7   6   5       14.96        3.19     37.50 o 
 -10   7   5     1789.25     1877.60    109.95 o 
  -9   7   5     2561.56     2329.76    112.66 o 
  -8   7   5       87.86       73.01     31.21 o 
  -7   7   5     3014.82     2917.99    105.21 o 
  -6   7   5     8432.60     8280.38    188.63 o 
  -5   7   5     8853.01     8910.82    191.89 o 
  -4   7   5     1851.94     1820.79     55.85 o 
  -3   7   5     2396.90     2427.17     68.98 o 
  -2   7   5     3602.62     3653.25     76.59 o 
  -1   7   5     7802.68     8066.51    133.44 o 
   0   7   5     1756.72     2100.21     65.90 o 
   1   7   5      487.06      437.70     42.76 o 
   2   7   5     2829.49     2723.16    108.93 o 
   3   7   5    10626.42    10765.62    203.41 o 
   4   7   5     3104.52     3130.41    124.14 o 
   5   7   5      170.09      157.12     37.08 o 
   6   7   5     1721.55     1548.40     96.16 o 
   7   7   5     2377.87     2287.66    147.00 o 
 -10   8   5       60.40       80.16     41.53 o 
  -9   8   5     1071.52     1008.18     80.61 o 
  -8   8   5     7492.69     7275.97    240.78 o 
  -7   8   5     6501.00     5987.18    162.30 o 
  -6   8   5     1294.53     1239.08     66.92 o 
  -5   8   5     1665.76     1614.13     70.68 o 
  -4   8   5    14811.26    14759.41    251.67 o 
  -3   8   5     9255.57     9175.62    169.20 o 
  -2   8   5     4160.33     4148.14     98.80 o 
  -1   8   5      249.44      245.94     25.49 o 
   0   8   5     5929.04     6072.75    129.18 o 
   1   8   5     9818.96     9615.31    201.29 o 
   2   8   5     5879.87     5915.56    124.10 o 
   3   8   5      264.60      275.34     35.67 o 
   4   8   5     2478.88     2520.97    109.61 o 
   5   8   5     5865.19     5857.05    169.88 o 
   6   8   5     3180.25     3024.85    131.60 o 
  -9   9   5      647.43      646.83     70.91 o 
  -8   9   5       20.04      -23.99     26.60 o 
  -7   9   5     1995.19     2025.13     90.93 o 
  -6   9   5     3697.46     3608.56    108.92 o 
  -5   9   5     5506.67     5551.61    135.40 o 
  -4   9   5     1384.71     1355.00     67.37 o 
  -3   9   5      396.99      391.82     36.23 o 
  -2   9   5     1901.20     1880.35     67.97 o 
  -1   9   5     4170.99     4446.22    161.89 o 
   0   9   5      186.42      237.65     30.47 o 
   1   9   5     1042.30      936.69     55.96 o 
   2   9   5     3146.18     3034.78    154.16 o 
   3   9   5     3921.71     3861.79    138.05 o 
   4   9   5     1322.36     1367.76    125.19 o 
   5   9   5        5.18      -19.46     33.59 o 
   6   9   5      701.53      696.85     84.88 o 
  -9  10   5     1404.59     1414.09     90.94 o 
  -8  10   5     3784.37     3586.28    125.48 o 
  -7  10   5     2176.60     2155.63    140.91 o 
  -6  10   5      270.38      209.60     41.50 o 
  -5  10   5      756.91     1006.48     74.80 o 
  -4  10   5     7807.08     7636.79    167.46 o 
  -3  10   5     8134.96     7997.08    191.88 o 
  -2  10   5     3452.14     3277.00    154.70 o 
  -1  10   5      150.98      127.47     30.05 o 
   0  10   5     9350.90     9565.59    188.83 o 
   1  10   5     7550.49     7562.14    164.29 o 
   2  10   5     2528.24     2649.57    118.58 o 
   3  10   5      204.00      182.69     41.56 o 
   4  10   5     2985.13     2777.58    118.30 o 
   5  10   5     3511.82     3265.93    152.40 o 
  -8  11   5        0.66        0.71     33.88 o 
  -7  11   5      253.44      213.40     41.90 o 
  -6  11   5     1523.27     1473.59     83.77 o 
  -5  11   5     1243.70     1161.11     95.64 o 
  -4  11   5      659.24      657.99     56.00 o 
  -3  11   5      101.09       86.60     31.38 o 
  -2  11   5      971.68      890.20    101.13 o 
  -1  11   5     1853.13     1900.09     93.93 o 
   0  11   5     1192.06     1304.60     82.86 o 
   1  11   5       27.45       23.76     26.54 o 
   2  11   5      480.19      580.69     59.16 o 
   3  11   5     1871.07     1727.91     99.09 o 
   4  11   5      552.97      412.06     57.53 o 
   5  11   5       41.59       42.46     46.23 o 
  -7  12   5     2506.13     2415.22    114.30 o 
  -6  12   5      129.59       41.16     35.37 o 
  -5  12   5     1767.76     2004.82     97.48 o 
  -4  12   5     6942.69     7301.44    174.56 o 
  -3  12   5     3953.09     4167.71    170.62 o 
  -2  12   5      434.88      547.19     85.32 o 
  -1  12   5      865.40      726.80     73.78 o 
   0  12   5     4982.50     4952.83    155.92 o 
   1  12   5     5157.92     5189.20    158.43 o 
   2  12   5     1922.80     2078.97    104.21 o 
   3  12   5        3.73      -11.97     30.92 o 
   4  12   5     2558.26     2619.27    176.30 o 
  -6  13   5       29.23       37.61     39.01 o 
  -5  13   5       38.00       60.95     37.31 o 
  -4  13   5        3.80        9.01     45.96 o 
  -3  13   5      177.19      149.52     53.50 o 
  -2  13   5      417.39      483.42     78.18 o 
  -1  13   5      470.82      406.38     74.82 o 
   0  13   5      222.69      315.08     61.87 o 
   1  13   5        0.15       34.73     37.07 o 
   2  13   5       22.87       51.83     44.20 o 
   3  13   5      179.27      136.16     45.36 o 
  -5  14   5      715.71      830.78    100.04 o 
  -4  14   5     5004.88     5215.73    215.21 o 
  -3  14   5     4958.68     5217.45    213.50 o 
  -2  14   5     1267.18     1260.46    152.41 o 
  -1  14   5      256.96      195.19     65.56 o 
   0  14   5     5095.80     5098.32    259.25 o 
   1  14   5     5449.27     5369.00    216.50 o 
 -12   0   6     4682.55     5040.14    449.92 o 
 -11   0   6      586.77      400.76    145.25 o 
 -10   0   6     1987.54     2036.97    259.21 o 
  -9   0   6    13887.24    14145.24    413.16 o 
  -8   0   6    12417.39    12877.54    371.13 o 
  -7   0   6     4728.29     4791.47    133.03 o 
  -6   0   6      106.28      112.75     24.63 o 
  -5   0   6    18948.55    18469.15    353.91 o 
  -4   0   6    83599.06    76595.17   1294.88 o 
  -3   0   6    28019.82    29067.57    518.19 o 
  -2   0   6    28728.60    29311.35    517.49 o 
  -1   0   6    12022.98    11843.08    291.07 o 
   0   0   6    66002.16    63139.03   1543.91 o 
   1   0   6    13458.38    13351.46    507.50 o 
   2   0   6     5898.84     6747.78    204.43 o 
   3   0   6     4439.65     4465.25    161.60 o 
   4   0   6    10130.88    10143.14    279.46 o 
   5   0   6     7757.15     7685.55    266.18 o 
   6   0   6     1564.11     1530.78    127.38 o 
   7   0   6       32.68        8.65     49.94 o 
 -12   1   6        2.87      -42.22     80.31 o 
 -11   1   6       45.59       63.39     78.14 o 
 -10   1   6       70.72      137.10     51.25 o 
  -9   1   6       56.69       46.76     37.13 o 
  -8   1   6       42.44       33.85     19.91 o 
  -7   1   6       77.61       58.55     19.34 o 
  -6   1   6        3.38       -4.19     11.41 o 
  -5   1   6      663.23      630.76     29.97 o 
  -4   1   6       21.42       -9.84      9.84 o 
  -3   1   6      473.27      509.92     32.84 o 
  -2   1   6      392.24      423.17     22.63 o 
  -1   1   6      973.58      967.92     39.64 o 
   0   1   6       88.10       43.63     12.81 o 
   1   1   6      401.62      400.59     44.13 o 
   2   1   6        2.07       16.67     15.17 o 
   3   1   6      474.62      458.35     35.62 o 
   4   1   6       61.92       76.24     25.85 o 
   5   1   6        0.34       21.68     26.68 o 
   6   1   6       57.22       55.97     33.57 o 
   7   1   6      370.95      370.72     54.86 o 
 -12   2   6     2368.43     2301.92    233.20 o 
 -11   2   6      595.70      528.02    115.18 o 
 -10   2   6      397.16      382.12     65.54 o 
  -9   2   6     8374.49     8278.07    246.19 o 
  -8   2   6    11805.91    11894.05    214.90 o 
  -7   2   6     4842.70     5061.42    114.49 o 
  -6   2   6      329.63      288.41     28.67 o 
  -5   2   6    26493.00    25363.11    330.37 o 
  -4   2   6    30658.83    29021.97    368.97 o 
  -3   2   6     3538.41     3309.72     71.13 o 
  -2   2   6      197.28      197.36     19.83 o 
  -1   2   6    17087.90    16935.85    223.96 o 
   0   2   6    32057.82    31657.85    435.18 o 
   1   2   6    11648.78    11591.44    168.23 o 
   2   2   6     3197.20     3622.29    117.52 o 
   3   2   6     2283.88     2112.73     79.39 o 
   4   2   6    18606.74    18761.30    344.32 o 
   5   2   6     9236.32     9203.78    186.44 o 
   6   2   6     1616.15     1652.21     94.90 o 
   7   2   6      848.70      825.34     74.79 o 
 -12   3   6       42.22       -6.27    125.99 o 
 -11   3   6      406.66      438.17     93.23 o 
 -10   3   6      873.99      929.92    108.38 o 
  -9   3   6      257.35      260.39     43.12 o 
  -8   3   6        5.29       54.64     38.02 o 
  -7   3   6     1769.67     1831.36     67.08 o 
  -6   3   6     1979.35     1991.22    102.42 o 
  -5   3   6     1077.30     1039.09     50.89 o 
  -4   3   6        2.10        5.59     12.91 o 
  -3   3   6     3408.78     3419.04     73.39 o 
  -2   3   6     1112.53     1144.57     35.59 o 
  -1   3   6     5320.47     5432.88     83.94 o 
   0   3   6        6.97        2.35      9.24 o 
   1   3   6       23.18       12.42     11.15 o 
   2   3   6     1958.80     1783.06     78.22 o 
   3   3   6     2437.45     2420.53     87.55 o 
   4   3   6      105.23      127.32     30.22 o 
   5   3   6      127.18      109.38     38.48 o 
   6   3   6      974.73     1043.62     62.51 o 
   7   3   6      540.81      491.95     62.56 o 
 -11   4   6      124.53      157.77    112.33 o 
 -10   4   6     1309.16     1454.93    100.78 o 
  -9   4   6     9055.62     9125.60    243.79 o 
  -8   4   6     9647.09    10045.69    250.73 o 
  -7   4   6     3687.11     3698.10    139.54 o 
  -6   4   6       23.10       49.67     19.20 o 
  -5   4   6     8041.23     7741.60    182.22 o 
  -4   4   6    20846.21    20491.14    391.71 o 
  -3   4   6     1724.46     1690.59     54.98 o 
  -2   4   6      133.37      131.76     14.56 o 
  -1   4   6    14832.35    14967.91    313.30 o 
   0   4   6    39804.87    38917.07    450.18 o 
   1   4   6     7695.93     7880.38    128.70 o 
   2   4   6     1580.95     1652.62     63.40 o 
   3   4   6     1592.94     1579.23     76.27 o 
   4   4   6     9886.47    10101.28    222.57 o 
   5   4   6     4243.41     4319.16    239.58 o 
   6   4   6      773.17      733.95     56.56 o 
   7   4   6      194.63      236.36     74.93 o 
 -11   5   6     1381.35     1375.92    147.57 o 
 -10   5   6     1205.12     1309.77    100.33 o 
  -9   5   6      416.28      481.36     61.38 o 
  -8   5   6      992.99     1058.74     80.06 o 
  -7   5   6     1861.51     1800.37     91.85 o 
  -6   5   6     3814.53     3858.73    103.56 o 
  -5   5   6     3635.67     3701.42     97.49 o 
  -4   5   6      126.51      107.08     20.97 o 
  -3   5   6     2503.88     2548.32     51.26 o 
  -2   5   6     9640.10     9785.41    136.62 o 
  -1   5   6     6046.37     5909.55    104.60 o 
   0   5   6       59.37       53.52     13.13 o 
   1   5   6     4558.44     4357.85     99.70 o 
   2   5   6     4771.60     4680.00    109.12 o 
   3   5   6     3766.45     3766.01    115.56 o 
   4   5   6      253.97      143.51     41.35 o 
   5   5   6      379.63      455.28     54.93 o 
   6   5   6      828.69      973.64     99.33 o 
   7   5   6     1439.28     1451.25    184.81 o 
 -11   6   6      241.87      208.09     59.65 o 
 -10   6   6      579.12      644.00     78.40 o 
  -9   6   6     4722.60     4976.70    174.13 o 
  -8   6   6     4487.52     4513.79    156.13 o 
  -7   6   6     1223.35     1316.93     85.24 o 
  -6   6   6      297.04      265.62     42.29 o 
  -5   6   6     7858.50     7583.16    160.41 o 
  -4   6   6    12965.45    12519.30    208.53 o 
  -3   6   6     2292.20     2217.97     81.92 o 
  -2   6   6      152.27      117.74     19.40 o 
  -1   6   6    10266.23    10563.31    150.45 o 
   0   6   6    20593.94    20613.19    286.63 o 
   1   6   6     5578.96     5509.06    119.96 o 
   2   6   6      493.28      616.95     43.80 o 
   3   6   6     3021.82     2990.04     91.19 o 
   4   6   6     8803.93     8963.86    210.92 o 
   5   6   6     4078.39     4044.15    137.84 o 
   6   6   6      701.70      741.99     72.07 o 
   7   6   6      151.18      126.78     46.74 o 
 -11   7   6     1501.78     1507.66    165.67 o 
 -10   7   6     1953.04     1882.11    124.41 o 
  -9   7   6      744.47      721.17     78.50 o 
  -8   7   6      745.39      721.16     62.80 o 
  -7   7   6     5016.08     4986.63    153.67 o 
  -6   7   6     8742.47     8369.35    222.00 o 
  -5   7   6     4168.74     4380.80    262.87 o 
  -4   7   6      391.40      387.43     33.21 o 
  -3   7   6     4039.66     3976.39     95.39 o 
  -2   7   6     7598.16     7561.24    128.54 o 
  -1   7   6     4401.36     4379.65     89.41 o 
   0   7   6       56.72       39.59     16.92 o 
   1   7   6      980.56      961.84     52.36 o 
   2   7   6     3979.05     3891.35    103.50 o 
   3   7   6     4212.87     4032.36    110.93 o 
   4   7   6      511.91      473.37     61.31 o 
   5   7   6      394.58      291.33     45.85 o 
   6   7   6     1806.40     1781.10    113.50 o 
 -10   8   6       58.65       -9.15     58.82 o 
  -9   8   6     2358.41     2043.86    126.15 o 
  -8   8   6     3170.57     2886.96    118.55 o 
  -7   8   6     1261.40     1356.21     82.48 o 
  -6   8   6      476.44      455.12     43.13 o 
  -5   8   6     7444.34     7153.83    230.45 o 
  -4   8   6    15910.17    15944.88    262.79 o 
  -3   8   6     3644.73     3897.17    124.90 o 
  -2   8   6     2065.81     2111.71     70.52 o 
  -1   8   6     1117.27     1159.18     54.15 o 
   0   8   6     5256.28     5317.85    110.73 o 
   1   8   6     1656.19     1601.02     68.85 o 
   2   8   6      911.32      930.24     57.26 o 
   3   8   6      682.52      766.14     88.71 o 
   4   8   6     3822.84     3767.27    149.27 o 
   5   8   6     3324.74     3185.05    165.59 o 
   6   8   6      738.22      587.69     70.39 o 
 -10   9   6     1607.07     1647.16    226.61 o 
  -9   9   6      311.73      255.01     50.33 o 
  -8   9   6      511.42      369.24     53.79 o 
  -7   9   6     3409.29     3454.95    112.40 o 
  -6   9   6     3629.26     3579.43    109.08 o 
  -5   9   6     2169.53     2054.23     94.84 o 
  -4   9   6      503.73      475.65     49.86 o 
  -3   9   6     5771.58     5908.29    131.84 o 
  -2   9   6     6289.79     6248.79    136.86 o 
  -1   9   6     6478.78     6358.36    159.96 o 
   0   9   6      111.39       90.49     24.88 o 
   1   9   6     3717.03     3941.11    119.48 o 
   2   9   6     6191.41     6093.96    163.04 o 
   3   9   6     4956.12     4827.34    149.11 o 
   4   9   6       38.16       54.68     32.71 o 
   5   9   6     1199.54     1046.39    175.67 o 
  -9  10   6      979.72      849.94     72.81 o 
  -8  10   6      508.99      461.15     61.29 o 
  -7  10   6      310.89      216.44     40.26 o 
  -6  10   6      152.98      195.97     36.54 o 
  -5  10   6     1806.51     1893.98     98.45 o 
  -4  10   6     4015.75     3810.60    125.85 o 
  -3  10   6     2209.81     2284.46    120.90 o 
  -2  10   6      639.86      556.69     53.59 o 
  -1  10   6      797.30      890.45     98.89 o 
   0  10   6     3037.06     3087.93     95.69 o 
   1  10   6     1030.69     1052.18     71.42 o 
   2  10   6       66.11      129.75     36.24 o 
   3  10   6      760.28      794.34     77.70 o 
   4  10   6     1963.93     1913.04    119.39 o 
   5  10   6     1364.48     1107.85    101.26 o 
  -8  11   6      358.85      388.37     54.51 o 
  -7  11   6     3882.70     4023.64    145.14 o 
  -6  11   6     6127.03     5929.46    299.97 o 
  -5  11   6     4064.23     4138.12    168.19 o 
  -4  11   6       12.51       61.97     33.53 o 
  -3  11   6     4219.96     4231.86    200.47 o 
  -2  11   6     9898.73    10239.10    326.74 o 
  -1  11   6     8298.85     8231.10    204.41 o 
   0  11   6      284.98      300.72     47.37 o 
   1  11   6     1977.78     2016.31    111.26 o 
   2  11   6     5451.49     5431.63    180.74 o 
   3  11   6     5119.16     4859.68    204.25 o 
   4  11   6      542.11      443.76     69.17 o 
  -7  12   6      172.47      156.29     50.87 o 
  -6  12   6        2.74        0.31     34.69 o 
  -5  12   6      337.96      405.38     56.22 o 
  -4  12   6      430.35      387.07     54.25 o 
  -3  12   6        8.31      -31.59     37.72 o 
  -2  12   6       18.30       18.46     43.62 o 
  -1  12   6      575.25      560.11     62.62 o 
   0  12   6      978.34      948.68    132.53 o 
   1  12   6      410.32      501.85     83.13 o 
   2  12   6       22.72      -17.99     34.00 o 
   3  12   6       68.72       43.10     38.82 o 
  -6  13   6     5020.78     5137.06    178.01 o 
  -5  13   6     2204.57     2136.28    138.29 o 
  -4  13   6      289.18      330.17     71.44 o 
  -3  13   6     3872.70     4214.02    183.49 o 
  -2  13   6     5233.67     5712.20    217.24 o 
  -1  13   6     3694.79     3965.92    224.49 o 
   0  13   6       27.34       25.84     37.31 o 
   1  13   6     1547.61     1728.91    120.46 o 
   2  13   6     4572.69     4694.49    185.60 o 
  -4  14   6       27.85       58.04     55.69 o 
  -3  14   6       43.52      -15.75     56.08 o 
  -2  14   6       43.08       57.29     57.14 o 
  -1  14   6      278.57      350.03     77.21 o 
   0  14   6      254.50      237.72    121.27 o 
 -12   1   7     2727.58     2880.45    249.35 o 
 -11   1   7     5194.34     5907.86    300.54 o 
 -10   1   7     2238.93     2227.56    135.27 o 
  -9   1   7      428.50      444.55     75.39 o 
  -8   1   7     4979.68     5055.54    140.94 o 
  -7   1   7    16989.21    16996.21    274.52 o 
  -6   1   7     6729.69     6372.77    112.62 o 
  -5   1   7      507.40      535.01     30.39 o 
  -4   1   7    10312.05    10214.67    154.23 o 
  -3   1   7    32175.48    30016.36    418.46 o 
  -2   1   7    27805.74    28168.56    392.76 o 
  -1   1   7     6563.66     7525.24    184.00 o 
   0   1   7     4521.89     4591.09    109.40 o 
   1   1   7    15624.52    15317.22    270.95 o 
   2   1   7    15493.57    15870.43    285.04 o 
   3   1   7     3781.20     3768.25    108.73 o 
   4   1   7     1686.22     1607.72     81.51 o 
   5   1   7     4013.73     4129.20    168.62 o 
   6   1   7     6572.95     6701.84    188.61 o 
   7   1   7     2274.23     2246.23    121.27 o 
 -12   2   7       42.00       65.18     84.87 o 
 -11   2   7        0.09       42.28     50.95 o 
 -10   2   7      144.94      108.03     46.34 o 
  -9   2   7      445.58      424.48     64.82 o 
  -8   2   7      310.20      264.48     34.05 o 
  -7   2   7       63.85       25.33     18.61 o 
  -6   2   7      316.19      331.85     31.77 o 
  -5   2   7      485.38      522.67     47.51 o 
  -4   2   7      414.60      373.06     25.03 o 
  -3   2   7      255.38      235.03     27.07 o 
  -2   2   7      171.21      166.48     19.49 o 
  -1   2   7      989.46     1146.40     42.28 o 
   0   2   7       23.64       27.64     13.58 o 
   1   2   7        1.06        4.36     15.06 o 
   2   2   7        6.08       11.28     14.81 o 
   3   2   7      374.09      440.44     45.19 o 
   4   2   7       62.69       60.67     25.03 o 
   5   2   7      154.98       77.51     26.74 o 
   6   2   7        0.69       -3.12     30.23 o 
   7   2   7      173.40      216.59     52.58 o 
 -12   3   7     2311.76     2506.83    344.38 o 
 -11   3   7     5171.10     5126.54    252.94 o 
 -10   3   7     3455.01     3517.99    167.00 o 
  -9   3   7       82.64       94.79     31.90 o 
  -8   3   7     5923.34     5901.35    154.84 o 
  -7   3   7    21548.50    21770.39    339.55 o 
  -6   3   7    16982.81    16859.55    269.54 o 
  -5   3   7     4208.33     4153.54    105.21 o 
  -4   3   7     7758.21     7712.01    135.08 o 
  -3   3   7     9377.13     9204.89    156.01 o 
  -2   3   7    17215.62    16917.13    230.94 o 
  -1   3   7     1379.93     2351.19    166.99 o 
   0   3   7     1242.72     1265.81     44.27 o 
   1   3   7     7206.83     7176.87    136.42 o 
   2   3   7    17822.73    18166.28    327.59 o 
   3   3   7     6566.87     6660.84    189.93 o 
   4   3   7       34.70       65.53     28.57 o 
   5   3   7     2590.44     2602.91    110.42 o 
   6   3   7     5463.73     5669.27    172.85 o 
   7   3   7     2541.71     2542.21    172.69 o 
 -12   4   7      244.92      340.68    125.65 o 
 -11   4   7       59.34       63.78     65.29 o 
 -10   4   7      806.78      734.95    102.45 o 
  -9   4   7     1748.23     1628.38    145.67 o 
  -8   4   7      850.99      819.95     70.00 o 
  -7   4   7       10.81        0.61     19.70 o 
  -6   4   7     1092.52     1195.87     59.41 o 
  -5   4   7     3665.40     3768.87    100.31 o 
  -4   4   7     1860.17     1855.01     65.33 o 
  -3   4   7     1043.74     1002.00     35.80 o 
  -2   4   7      541.95      535.11     26.18 o 
  -1   4   7     4004.71     3910.99     71.37 o 
   0   4   7     4339.91     4253.59     91.33 o 
   1   4   7      798.30      810.13     44.76 o 
   2   4   7       58.33       26.81     20.44 o 
   3   4   7     2481.37     2450.75     95.11 o 
   4   4   7     1690.92     1644.17     92.96 o 
   5   4   7      307.36      253.06     45.55 o 
   6   4   7        4.10       16.92     28.84 o 
 -11   5   7     4167.60     4390.07    237.57 o 
 -10   5   7     1619.03     1715.58    177.28 o 
  -9   5   7       77.00       11.09     33.30 o 
  -8   5   7     3775.93     3509.00    147.95 o 
  -7   5   7     8688.17     8789.28    316.28 o 
  -6   5   7     7683.96     7158.43    158.48 o 
  -5   5   7     3176.71     3266.73     94.04 o 
  -4   5   7     1552.74     1637.55     65.54 o 
  -3   5   7     9087.23     9091.33    130.60 o 
  -2   5   7    18148.58    18342.07    233.44 o 
  -1   5   7     2107.26     2356.12     68.05 o 
   0   5   7     3553.75     3597.45     78.21 o 
   1   5   7    14616.73    14821.83    245.85 o 
   2   5   7    13714.44    13692.83    269.87 o 
   3   5   7     3303.99     3190.07    109.13 o 
   4   5   7      376.32      454.16     51.34 o 
   5   5   7     1975.86     2022.01    106.19 o 
   6   5   7     4161.32     4168.25    257.03 o 
 -11   6   7       51.33      116.95     53.77 o 
 -10   6   7     1102.36      973.48    158.98 o 
  -9   6   7     1683.02     1591.45    104.49 o 
  -8   6   7     1514.07     1521.58     97.58 o 
  -7   6   7        7.80       54.04     30.41 o 
  -6   6   7     1426.30     1313.17     90.29 o 
  -5   6   7     5752.40     5653.57    135.04 o 
  -4   6   7     5134.42     4905.55    108.88 o 
  -3   6   7      715.83      700.16     66.16 o 
  -2   6   7      866.08      951.00     42.29 o 
  -1   6   7     8205.67     8327.19    172.41 o 
   0   6   7     3871.87     3698.40    135.42 o 
   1   6   7     1079.89     1045.96     54.31 o 
   2   6   7      619.61      584.93     52.09 o 
   3   6   7     2623.84     2828.71    107.44 o 
   4   6   7     2955.75     2880.41    114.07 o 
   5   6   7      873.43      738.01     69.94 o 
   6   6   7        0.76      -17.98     34.85 o 
 -11   7   7     2438.92     2622.80    153.97 o 
 -10   7   7     1896.08     1672.36    139.48 o 
  -9   7   7        2.67       -2.89     33.94 o 
  -8   7   7     1467.09     1406.24    109.95 o 
  -7   7   7     8035.43     7588.68    263.62 o 
  -6   7   7     2927.50     2805.26    115.04 o 
  -5   7   7      102.29      107.02     23.37 o 
  -4   7   7     6313.20     6318.50    132.85 o 
  -3   7   7     9624.22     9802.80    179.02 o 
  -2   7   7     9293.75     9451.21    157.98 o 
  -1   7   7     2367.03     2680.21     77.89 o 
   0   7   7      527.61      553.36     42.10 o 
   1   7   7     3095.25     3030.26     89.80 o 
   2   7   7     6198.63     6130.07    160.78 o 
   3   7   7     1832.45     1816.95    115.65 o 
   4   7   7      332.42      286.74     68.93 o 
   5   7   7     2295.28     2464.60    138.56 o 
   6   7   7     3204.91     3101.97    138.07 o 
 -10   8   7     1240.90     1206.49    107.81 o 
  -9   8   7     3711.05     3506.68    154.87 o 
  -8   8   7     3674.99     3486.59    173.83 o 
  -7   8   7      169.90      157.46     43.16 o 
  -6   8   7     2765.85     2789.98    148.51 o 
  -5   8   7     8692.71     8792.34    201.66 o 
  -4   8   7     6661.61     6455.57    208.47 o 
  -3   8   7     1029.80     1089.58     75.22 o 
  -2   8   7      494.87      471.32     40.66 o 
  -1   8   7     4601.07     4544.59     99.76 o 
   0   8   7     6113.46     6034.90    134.43 o 
   1   8   7     2187.93     2124.42    112.17 o 
   2   8   7      200.60      153.01     36.55 o 
   3   8   7     2661.19     2336.97    125.82 o 
   4   8   7     3625.01     3844.83    157.03 o 
   5   8   7     1535.68     1522.82    106.91 o 
 -10   9   7      573.61      643.94    129.70 o 
  -9   9   7       28.93        7.97     39.28 o 
  -8   9   7      508.73      402.82     69.18 o 
  -7   9   7     1861.58     1819.84     98.21 o 
  -6   9   7      463.28      422.57     66.83 o 
  -5   9   7       70.66       44.14     52.45 o 
  -4   9   7     3227.42     3266.19    112.44 o 
  -3   9   7     6520.72     6731.00    146.24 o 
  -2   9   7     4330.05     4302.41    129.19 o 
  -1   9   7      704.21      833.74     72.82 o 
   0   9   7      430.02      414.91     53.01 o 
   1   9   7     1633.89     1657.33    122.92 o 
   2   9   7     1016.10     1029.30     66.30 o 
   3   9   7      218.08      215.60     43.73 o 
   4   9   7      614.22      566.14     74.41 o 
   5   9   7      992.28      918.45     85.19 o 
  -9  10   7     3119.75     3158.91    154.28 o 
  -8  10   7     1725.90     1860.19    109.13 o 
  -7  10   7        8.77       10.71     31.63 o 
  -6  10   7     1664.30     1893.49    101.45 o 
  -5  10   7     5194.03     5221.28    179.22 o 
  -4  10   7     6168.15     6192.17    181.70 o 
  -3  10   7      997.73      831.11    109.47 o 
  -2  10   7      868.53      924.76     98.12 o 
  -1  10   7     9245.54     9660.48    256.25 o 
   0  10   7     7089.01     7394.69    312.36 o 
   1  10   7     1209.46     1147.82     76.78 o 
   2  10   7      413.64      388.36     51.26 o 
   3  10   7     4067.34     3846.44    254.44 o 
   4  10   7     2761.83     2573.76    182.10 o 
  -8  11   7      480.14      417.66     76.91 o 
  -7  11   7     1297.03     1371.53     97.64 o 
  -6  11   7      582.20      483.23     70.54 o 
  -5  11   7      158.32      187.55     44.59 o 
  -4  11   7      657.18      673.55     66.35 o 
  -3  11   7      732.99      713.76    109.93 o 
  -2  11   7     2065.62     2151.80    116.16 o 
  -1  11   7      281.15      349.13     56.34 o 
   0  11   7       45.56      124.06     44.06 o 
   1  11   7      787.72      728.46     77.20 o 
   2  11   7     1172.00     1111.79     94.17 o 
   3  11   7      227.09       95.27     47.28 o 
  -7  12   7       10.12      -34.61     36.52 o 
  -6  12   7     2425.39     2630.32    128.92 o 
  -5  12   7     5793.85     5722.11    233.29 o 
  -4  12   7     2846.32     2862.51    156.33 o 
  -3  12   7       27.47       43.97     48.18 o 
  -2  12   7     1949.49     1869.73    169.58 o 
  -1  12   7     5630.34     5413.06    506.31 o 
   0  12   7     3915.93     4334.49    192.90 o 
   1  12   7      628.84      526.63     86.03 o 
   2  12   7      260.59      214.82     54.02 o 
  -6  13   7      245.01      151.25     50.30 o 
  -5  13   7      159.51       80.94     56.90 o 
  -4  13   7       52.99       51.34     53.84 o 
  -3  13   7       75.75       57.25     52.79 o 
  -2  13   7      113.23      109.63     56.52 o 
  -1  13   7       29.35       39.20     45.29 o 
   0  13   7      231.87       93.12     69.41 o 
   1  13   7      540.56      483.42    114.90 o 
  -4  14   7     3104.07     3269.07    186.41 o 
  -3  14   7      342.85      208.37    162.43 o 
  -2  14   7      803.65      841.56    128.88 o 
  -1  14   7     4382.13     4715.73    270.51 o 
 -12   0   8      231.34      298.40    150.83 o 
 -11   0   8     2968.33     3034.36    327.62 o 
 -10   0   8     7498.04     7255.61    277.07 o 
  -9   0   8     6629.47     6528.11    246.62 o 
  -8   0   8     2964.09     3304.39    157.21 o 
  -7   0   8     1495.79     1519.78    107.98 o 
  -6   0   8     7335.93     7100.66    177.04 o 
  -5   0   8    18831.13    18889.99    370.95 o 
  -4   0   8    13569.53    13655.76    279.84 o 
  -3   0   8     3325.76     3895.69    152.94 o 
  -2   0   8    16471.00    15683.08    303.43 o 
  -1   0   8    27655.32    27242.33    619.28 o 
   0   0   8    14474.65    13981.35    568.57 o 
   1   0   8     1974.23     2617.87    152.04 o 
   2   0   8     2569.15     2932.98    135.87 o 
   3   0   8     9339.60     9637.62    380.18 o 
   4   0   8     1951.78     2265.56    148.25 o 
   5   0   8      580.61      513.38     83.71 o 
   6   0   8      276.54      304.93    104.12 o 
 -12   1   8       44.67      -27.76     78.98 o 
 -11   1   8       25.76       55.62     67.17 o 
 -10   1   8       16.54       45.76     41.16 o 
  -9   1   8       50.75       87.28     33.20 o 
  -8   1   8        1.09        0.14     21.93 o 
  -7   1   8      327.54      319.90     33.46 o 
  -6   1   8        1.43       13.39     14.89 o 
  -5   1   8      136.26      128.59     26.22 o 
  -4   1   8      157.89      173.72     20.57 o 
  -3   1   8     2161.01     1915.73     50.40 o 
  -2   1   8      285.19      247.54     22.75 o 
  -1   1   8       95.58       93.36     20.68 o 
   0   1   8     1183.32     1127.31     56.62 o 
   1   1   8      223.26      286.79     33.26 o 
   2   1   8       67.72       43.31     21.77 o 
   3   1   8        5.33        9.05     21.12 o 
   4   1   8       17.15       39.57     23.55 o 
   5   1   8       58.45       64.60     34.52 o 
   6   1   8      227.29      204.29     55.00 o 
 -12   2   8      119.43      156.08    105.41 o 
 -11   2   8     1293.24     1449.42    169.22 o 
 -10   2   8     4432.40     4615.67    182.49 o 
  -9   2   8     4776.06     4953.46    148.32 o 
  -8   2   8     1581.58     1649.29     74.83 o 
  -7   2   8     4947.07     5391.22    122.55 o 
  -6   2   8    16586.78    16180.15    262.16 o 
  -5   2   8    15921.10    15665.34    224.49 o 
  -4   2   8     1026.01     1024.23     40.78 o 
  -3   2   8     2311.95     2306.99     63.42 o 
  -2   2   8    16765.68    16394.21    251.17 o 
  -1   2   8    16757.33    16766.04    292.61 o 
   0   2   8     2779.86     2631.06     83.22 o 
   2   2   8     5613.87     5713.71    147.23 o 
   3   2   8    17751.40    18268.23    403.81 o 
   4   2   8     4118.23     3833.34    127.18 o 
   5   2   8      651.63      701.94     68.00 o 
   6   2   8     1798.47     1644.69    104.55 o 
 -12   3   8      423.93      342.90     94.58 o 
 -11   3   8      413.85      457.62    123.66 o 
 -10   3   8      123.28      104.82     45.01 o 
  -9   3   8      116.99       75.00     31.70 o 
  -8   3   8      985.62     1050.07     58.95 o 
  -7   3   8     1543.79     1524.00    102.04 o 
  -6   3   8      558.94      589.56     41.87 o 
  -5   3   8      153.14      153.55     37.87 o 
  -4   3   8      729.86      712.56     38.90 o 
  -3   3   8      937.22      989.56     45.09 o 
  -2   3   8      580.50      622.03     36.77 o 
  -1   3   8        5.40        7.45     14.10 o 
   0   3   8      317.25      355.10     30.47 o 
   1   3   8     1367.28     1261.87     54.84 o 
   2   3   8      681.47      683.80     65.19 o 
   3   3   8       79.32       49.82     27.12 o 
   4   3   8      549.44      695.92     64.01 o 
   5   3   8      536.70      570.15     62.89 o 
   6   3   8      359.44      236.34     54.58 o 
 -12   4   8        6.33      -19.41     70.40 o 
 -11   4   8     2751.43     2445.98    185.33 o 
 -10   4   8     5871.21     5772.46    279.37 o 
  -9   4   8     3374.23     3834.84    146.66 o 
  -8   4   8     1451.18     1512.42     91.76 o 
  -7   4   8     4806.29     5053.42    131.02 o 
  -6   4   8    10125.51     9911.26    201.45 o 
  -5   4   8    15253.72    14652.30    266.98 o 
  -4   4   8     3999.15     4031.10    106.22 o 
  -3   4   8        7.60       38.48     12.65 o 
  -2   4   8    13197.03    13267.39    194.66 o 
  -1   4   8     9320.47     9255.67    148.98 o 
   0   4   8     1141.43     1000.13     48.50 o 
   1   4   8      399.24      649.25     75.24 o 
   2   4   8     8191.91     8272.90    191.69 o 
   3   4   8     9490.60     9859.92    223.99 o 
   4   4   8     2495.25     2578.65    112.32 o 
   5   4   8      121.48       95.60     39.27 o 
   6   4   8      982.12     1026.73     80.04 o 
 -11   5   8      835.69      504.24     99.33 o 
 -10   5   8        0.58      -25.37     36.28 o 
  -9   5   8      234.35      206.05     46.81 o 
  -8   5   8     1890.22     1941.82    105.61 o 
  -7   5   8     1717.98     1714.19     86.16 o 
  -6   5   8      555.67      502.91     44.82 o 
  -5   5   8       27.50       -1.05     18.19 o 
  -4   5   8     1877.50     1957.80     72.75 o 
  -3   5   8     3681.24     3741.60     87.00 o 
  -2   5   8     3416.81     3478.39     77.19 o 
  -1   5   8        1.09      -10.32     12.66 o 
   0   5   8     1739.29     2045.30    146.90 o 
   1   5   8     2734.04     2816.55     98.60 o 
   2   5   8     2271.72     2166.47    101.01 o 
   3   5   8        9.73        4.42     25.69 o 
   4   5   8      260.15      223.31     44.27 o 
   5   5   8      824.63      671.40     68.92 o 
   6   5   8      841.06      803.00     63.83 o 
 -11   6   8     1476.23     1615.13    120.66 o 
 -10   6   8     3864.20     3796.90    180.40 o 
  -9   6   8     2447.47     2533.88    127.39 o 
  -8   6   8      910.70      766.02     72.73 o 
  -7   6   8     1935.49     1839.16    135.57 o 
  -6   6   8     4820.15     4896.36    137.24 o 
  -5   6   8     6257.50     6066.45    145.68 o 
  -4   6   8     1833.42     1830.34     66.20 o 
  -3   6   8       98.65       60.76     20.50 o 
  -2   6   8     6646.09     7132.53    126.83 o 
  -1   6   8     9920.30    10254.99    167.28 o 
   0   6   8     3036.30     2815.49    123.20 o 
   1   6   8        0.23      142.68     31.79 o 
   2   6   8     3181.20     3043.00    111.07 o 
   3   6   8     7999.65     7817.87    197.87 o 
   4   6   8     1498.95     1393.98     92.54 o 
   5   6   8      120.05       74.70     42.14 o 
 -11   7   8     1085.21     1348.76    158.42 o 
 -10   7   8       65.12       16.09     45.11 o 
  -9   7   8      492.94      428.21     62.18 o 
  -8   7   8     4120.50     4237.51    157.91 o 
  -7   7   8     3814.79     3347.30    133.88 o 
  -6   7   8      697.30      746.69     71.39 o 
  -5   7   8     1194.03     1302.17     61.82 o 
  -4   7   8     6670.40     7130.22    147.78 o 
  -3   7   8     4012.50     3746.61     97.28 o 
  -2   7   8     1851.38     1954.27     69.41 o 
  -1   7   8      396.73      437.40     37.87 o 
   0   7   8     2230.89     2196.24     77.33 o 
   1   7   8     2465.82     2323.77     98.32 o 
   2   7   8     2072.64     2207.87    100.68 o 
   3   7   8        1.39      -11.22     34.15 o 
   4   7   8      835.47      802.17     98.72 o 
   5   7   8     1551.04     1638.57    122.98 o 
 -10   8   8     2277.56     2184.01    139.29 o 
  -9   8   8     2653.11     2532.70    139.14 o 
  -8   8   8     1508.71     1228.19     98.21 o 
  -7   8   8      477.50      507.31     86.75 o 
  -6   8   8     3397.82     3302.78    115.26 o 
  -5   8   8     3960.98     3992.02    105.99 o 
  -4   8   8      707.07      744.02     50.38 o 
  -3   8   8      460.01      412.41     38.91 o 
  -2   8   8     6545.97     6562.89    188.94 o 
  -1   8   8     5311.58     5293.39    143.52 o 
   0   8   8     3322.96     3318.11    111.66 o 
   1   8   8      383.33      507.24     57.44 o 
   2   8   8      224.44      163.23     39.08 o 
   3   8   8     2484.08     2661.80    119.98 o 
   4   8   8      628.94      721.86     73.76 o 
   5   8   8       77.89       44.55     51.28 o 
 -10   9   8        4.39        3.02     45.20 o 
  -9   9   8      880.66      975.43     96.97 o 
  -8   9   8     2555.17     2547.72    135.07 o 
  -7   9   8     2493.76     2364.41    111.40 o 
  -6   9   8       55.32       79.28     32.80 o 
  -5   9   8     1405.55     1511.09    151.87 o 
  -4   9   8     5129.12     5354.68    130.21 o 
  -3   9   8     6074.37     6258.41    143.11 o 
  -2   9   8     1227.55     1091.77     82.12 o 
  -1   9   8      636.13      514.18     60.19 o 
   0   9   8     4870.03     5125.68    129.16 o 
   1   9   8     5937.91     6215.40    168.98 o 
   2   9   8     2283.32     2443.66    110.47 o 
   3   9   8       66.82       29.42     34.79 o 
   4   9   8     2122.05     2113.02    133.95 o 
  -9  10   8      537.92      494.29     67.84 o 
  -8  10   8      186.52      124.48     45.16 o 
  -7  10   8      520.51      404.39     56.82 o 
  -6  10   8      897.01     1034.04     81.44 o 
  -5  10   8     1886.84     1907.44    100.33 o 
  -4  10   8      127.35      186.87     42.40 o 
  -3  10   8      137.45      153.86     36.28 o 
  -2  10   8     3720.13     3747.16    144.83 o 
  -1  10   8     4167.71     4234.05    157.44 o 
   0  10   8     1435.20     1349.24     99.53 o 
   1  10   8       21.34       36.60     37.81 o 
   2  10   8      740.03      690.41     86.30 o 
   3  10   8     1673.91     1803.35    159.99 o 
  -8  11   8     3642.85     3799.26    155.80 o 
  -7  11   8     4406.47     4481.52    160.31 o 
  -6  11   8     1648.97     1731.68    105.09 o 
  -5  11   8       62.85       68.89     37.56 o 
  -4  11   8     3056.23     3373.35    168.88 o 
  -3  11   8     6017.18     6180.34    181.55 o 
  -2  11   8     3351.63     3128.62    190.66 o 
  -1  11   8       25.01       95.35     41.69 o 
   0  11   8     2291.54     2475.08    133.96 o 
   1  11   8     3652.19     3476.23    222.85 o 
   2  11   8     2524.31     2452.68    156.58 o 
   3  11   8       34.43       29.94     67.98 o 
  -7  12   8      351.76      385.30     63.32 o 
  -6  12   8      479.36      447.62     62.06 o 
  -5  12   8      720.12      717.78     73.44 o 
  -4  12   8      147.66       90.99     52.88 o 
  -3  12   8        9.62        9.96     45.59 o 
  -2  12   8      302.77      195.81     54.73 o 
  -1  12   8      208.59      178.94     53.03 o 
   0  12   8      108.47       68.78     44.78 o 
   1  12   8       21.13       -8.06     53.97 o 
  -6  13   8      657.49      637.88     93.01 o 
  -5  13   8      565.95      599.23     88.94 o 
  -4  13   8     4165.09     4383.32    198.03 o 
  -3  13   8     3600.91     3904.23    230.46 o 
  -2  13   8     1208.80     1193.52    144.72 o 
  -1  13   8      255.09      154.64     61.39 o 
   0  13   8     2142.94     2210.84    141.24 o 
 -12   1   9     3966.32     4182.84    279.90 o 
 -11   1   9      383.73      502.03     79.24 o 
 -10   1   9      737.73      833.35     74.47 o 
  -9   1   9     4794.94     4805.97    146.88 o 
  -8   1   9     8954.79     9103.88    212.80 o 
  -7   1   9      415.66      487.47     53.06 o 
  -6   1   9      815.49      871.28     51.25 o 
  -5   1   9    12605.25    12343.00    188.16 o 
  -4   1   9    16456.19    15637.12    224.44 o 
  -3   1   9     6465.50     5892.25    130.14 o 
  -2   1   9      607.95      799.40     50.26 o 
  -1   1   9     9231.91     8560.59    179.85 o 
   0   1   9    21711.53    21441.20    369.96 o 
   1   1   9     7409.77     7658.43    174.38 o 
   2   1   9      248.64      257.17     37.32 o 
   3   1   9     3553.05     3525.11    125.43 o 
   4   1   9     6484.17     6842.02    189.23 o 
   5   1   9     4764.36     5017.88    292.39 o 
   6   1   9      619.90      396.89     64.07 o 
 -12   2   9      105.94       80.45     57.52 o 
 -11   2   9      304.64      340.50     72.57 o 
 -10   2   9      236.79      166.09     52.83 o 
  -9   2   9      494.93      413.19     49.95 o 
  -8   2   9       28.33       15.18     21.62 o 
  -7   2   9      220.13      203.69     30.35 o 
  -6   2   9      878.02      875.75     50.33 o 
  -5   2   9      582.57      569.60     34.39 o 
  -4   2   9       13.51       18.96     15.41 o 
  -3   2   9      454.38      487.51     54.40 o 
  -2   2   9      930.88      957.83     74.85 o 
  -1   2   9      182.49      133.88     26.66 o 
   0   2   9       24.10       44.01     20.45 o 
   1   2   9      190.64      137.99     29.28 o 
   2   2   9      102.02      109.23     39.64 o 
   3   2   9      291.91      298.43     56.16 o 
   4   2   9        7.63       17.01     29.13 o 
   5   2   9       10.71       -7.03     36.01 o 
   6   2   9      128.37      109.96     45.37 o 
 -12   3   9     3162.67     3262.94    222.15 o 
 -11   3   9      888.00      884.69     99.44 o 
 -10   3   9      292.32      232.18     56.58 o 
  -9   3   9     3734.55     3504.75    122.97 o 
  -8   3   9    16592.03    16041.64    276.83 o 
  -7   3   9     3587.91     3647.40    161.89 o 
  -6   3   9       12.29       29.71     21.31 o 
  -5   3   9     9660.43     9899.58    200.86 o 
  -4   3   9    22016.72    21662.63    325.63 o 
  -3   3   9     7966.60     8024.97    155.23 o 
  -2   3   9      845.90     1603.40     88.75 o 
  -1   3   9     1512.42     1368.75     65.90 o 
   0   3   9     9149.82     9315.45    219.62 o 
   1   3   9     4725.54     4781.14    133.17 o 
   2   3   9     1837.94     1965.12     91.40 o 
   3   3   9     1402.71     1429.11     90.35 o 
   4   3   9     4339.00     4545.95    147.93 o 
   5   3   9     5211.45     5293.06    171.59 o 
 -12   4   9      217.64      274.65     89.63 o 
 -11   4   9      893.12      858.31    120.71 o 
 -10   4   9      718.53      874.30    111.87 o 
  -9   4   9      273.33      228.87     48.41 o 
  -8   4   9      285.25      274.98     38.83 o 
  -7   4   9     1593.52     1688.60     78.41 o 
  -6   4   9      856.97      893.56     57.36 o 
  -5   4   9      765.74      775.08     53.03 o 
  -4   4   9      151.97      124.46     25.86 o 
  -3   4   9     1206.26     1197.42     45.00 o 
  -2   4   9     1201.33     1335.92     65.20 o 
  -1   4   9     1463.41     1317.03     56.75 o 
   0   4   9       13.79       -1.15     19.25 o 
   1   4   9      581.75      555.51     51.13 o 
   2   4   9     2080.49     2278.31     98.46 o 
   3   4   9      814.37      742.49     65.90 o 
   4   4   9       13.16        6.58     32.72 o 
   5   4   9      216.24      123.91     77.41 o 
 -11   5   9      146.93      264.32     77.42 o 
 -10   5   9     1131.31     1384.39    165.62 o 
  -9   5   9     3440.89     3541.01    145.18 o 
  -8   5   9     7524.17     7637.49    217.94 o 
  -7   5   9     1037.53     1021.31     64.63 o 
  -6   5   9        8.66       35.25     23.28 o 
  -5   5   9     3330.30     3463.69    127.75 o 
  -4   5   9    12170.21    12236.17    211.67 o 
  -3   5   9     6263.11     6208.72    129.77 o 
  -2   5   9      812.46     1075.17     45.82 o 
  -1   5   9     3437.23     3592.31     92.85 o 
   0   5   9    11226.58    11210.10    312.21 o 
   1   5   9     3779.01     3743.57    118.93 o 
   2   5   9      419.26      371.03     59.64 o 
   3   5   9     2905.17     2752.67    126.34 o 
   4   5   9     3247.78     3281.77    133.54 o 
   5   5   9     3652.29     4203.05    157.85 o 
 -11   6   9      951.93      913.76    124.51 o 
 -10   6   9      818.01      994.77    108.59 o 
  -9   6   9      204.83      174.34     49.40 o 
  -8   6   9      268.64      244.36     47.56 o 
  -7   6   9     2341.70     2291.88    190.58 o 
  -6   6   9     2090.87     2076.43     85.35 o 
  -5   6   9     1487.65     1323.41     93.63 o 
  -4   6   9      137.87       72.32     23.86 o 
  -3   6   9     3099.10     3221.19    100.92 o 
  -2   6   9     4768.04     4985.40    102.54 o 
  -1   6   9     1973.17     2036.86     81.11 o 
   0   6   9       17.91       10.05     22.83 o 
   1   6   9     1791.41     1666.83    105.44 o 
   2   6   9     3092.62     3113.09    117.98 o 
   3   6   9     1687.48     1676.31    120.81 o 
   4   6   9      138.33      117.79     41.27 o 
   5   6   9      144.23      113.16     44.78 o 
 -11   7   9      173.23       98.12     54.46 o 
 -10   7   9      251.30      189.02     55.61 o 
  -9   7   9     2718.57     2838.98    150.02 o 
  -8   7   9     6089.33     6094.43    198.19 o 
  -7   7   9     1177.37     1014.92     85.40 o 
  -6   7   9       10.55      -20.59     20.59 o 
  -5   7   9     4682.71     4804.15    118.75 o 
  -4   7   9     4238.10     4289.38    283.33 o 
  -3   7   9     2131.21     2216.15     86.62 o 
  -2   7   9      440.79      603.50     51.47 o 
  -1   7   9     1993.56     2132.34     85.05 o 
   0   7   9     7045.89     7035.99    173.64 o 
   1   7   9     3687.07     3481.25    216.49 o 
   2   7   9      627.63      592.71     60.49 o 
   3   7   9      513.68      504.86     59.33 o 
   4   7   9     2370.51     2474.09    126.02 o 
 -10   8   9     2233.18     2262.88    161.79 o 
  -9   8   9     1686.48     1580.33    115.68 o 
  -8   8   9        8.42       41.73     68.92 o 
  -7   8   9     3096.18     3007.35    138.41 o 
  -6   8   9     4533.74     4285.38    135.78 o 
  -5   8   9     3233.06     3259.29    140.72 o 
  -4   8   9        2.39        0.85     19.77 o 
  -3   8   9     2613.19     2569.41     95.47 o 
  -2   8   9     3760.38     3934.69    141.98 o 
  -1   8   9     3936.46     4198.01    129.04 o 
   0   8   9      565.09      593.00     55.49 o 
   1   8   9      224.10      228.77     42.37 o 
   2   8   9     2653.09     2533.83    125.24 o 
   3   8   9     2647.01     2808.24    127.95 o 
   4   8   9      622.52      522.63     73.44 o 
 -10   9   9      227.25      204.09     62.13 o 
  -9   9   9      946.28      995.22    137.04 o 
  -8   9   9     2358.30     2427.70    119.33 o 
  -7   9   9      399.17      418.19     54.43 o 
  -6   9   9        2.51        1.41     29.16 o 
  -5   9   9     1952.43     1930.38     97.61 o 
  -4   9   9     2848.47     2896.73     94.56 o 
  -3   9   9     1229.56     1136.27    139.39 o 
  -2   9   9      247.75      231.44     47.33 o 
  -1   9   9     2638.57     2655.16    122.38 o 
   0   9   9     5139.41     5426.88    154.57 o 
   1   9   9     2082.54     2125.28    122.87 o 
   2   9   9      376.72      281.18     49.78 o 
   3   9   9      323.61      276.30     56.54 o 
  -9  10   9      637.51      589.09     74.62 o 
  -8  10   9      428.39      385.41     58.08 o 
  -7  10   9     2196.12     2293.78    155.48 o 
  -6  10   9     3066.69     3287.35    130.62 o 
  -5  10   9     2091.78     2356.10    126.44 o 
  -4  10   9        0.27       -4.83     26.80 o 
  -3  10   9     2458.39     2578.85    123.01 o 
  -2  10   9     6087.03     6313.03    200.80 o 
  -1  10   9     3498.01     3477.06    382.88 o 
   0  10   9       88.48       57.04     48.74 o 
   1  10   9     1959.96     1978.74    107.27 o 
   2  10   9     3428.72     3381.26    149.98 o 
   3  10   9     2034.26     2173.80    186.59 o 
  -8  11   9     1290.21     1456.45    106.37 o 
  -7  11   9      139.41       84.37     44.02 o 
  -6  11   9        6.86        4.08     36.01 o 
  -5  11   9      551.12      590.55     66.82 o 
  -4  11   9     1014.26     1126.97    127.98 o 
  -3  11   9      842.54      662.69     78.00 o 
  -2  11   9       62.77       74.74     44.53 o 
  -1  11   9       77.53       42.59     43.74 o 
   0  11   9     1272.03     1437.02    141.10 o 
   1  11   9      584.15      490.34     95.36 o 
   2  11   9      194.25       95.55     76.45 o 
  -7  12   9     3711.91     3890.05    175.56 o 
  -6  12   9     3771.75     3722.72    152.00 o 
  -5  12   9     1744.94     1652.52    130.75 o 
  -4  12   9      346.54      143.45     70.31 o 
  -3  12   9     3268.60     3159.95    204.94 o 
  -2  12   9     3922.99     3902.96    168.10 o 
  -1  12   9     1896.98     1948.96    127.77 o 
   0  12   9        5.15       14.31     56.73 o 
   1  12   9     1345.10     1178.90    137.82 o 
  -5  13   9      315.06      282.15     73.96 o 
  -4  13   9      381.08      237.31     87.15 o 
  -3  13   9      299.46      234.91     84.60 o 
  -2  13   9        6.30       17.14     60.80 o 
  -1  13   9       13.16       65.21     53.86 o 
 -12   0  10     5022.65     5192.00    436.60 o 
 -11   0  10     7813.81     7982.78    313.14 o 
 -10   0  10     4092.97     4767.40    218.42 o 
  -9   0  10      872.18      775.15     95.98 o 
  -8   0  10     5575.99     5182.32    744.19 o 
  -7   0  10     4790.82     4796.90    189.14 o 
  -6   0  10     7876.16     7621.09    192.73 o 
  -5   0  10     2929.70     3008.52    105.35 o 
  -4   0  10     2985.95     2645.98    143.50 o 
  -3   0  10    16678.16    16324.93    415.68 o 
  -2   0  10    13761.92    13644.11    365.70 o 
  -1   0  10     7434.65     7527.19    326.46 o 
   0   0  10     1988.74     2212.57    131.93 o 
   1   0  10     8908.51     8909.67    488.04 o 
   2   0  10     8292.77     8580.29    283.74 o 
   3   0  10     1583.78     1313.23    125.02 o 
   4   0  10       64.82       44.93     50.29 o 
   5   0  10     1863.84     1845.73    246.32 o 
 -12   1  10        1.78      -53.03     61.10 o 
 -11   1  10       35.16       -9.93     43.25 o 
 -10   1  10       20.92       45.01     34.88 o 
  -9   1  10      123.14       91.97     34.13 o 
  -8   1  10       31.95       44.71     28.45 o 
  -7   1  10       24.54        6.78     18.92 o 
  -6   1  10        1.60       17.49     18.71 o 
  -5   1  10      537.54      715.83     39.01 o 
  -4   1  10       14.05       24.91     15.27 o 
  -3   1  10       72.40       83.78     24.34 o 
  -2   1  10      203.03      185.09     29.04 o 
  -1   1  10      415.96      377.69     54.41 o 
   0   1  10        9.02      -17.42     18.98 o 
   1   1  10      121.89       81.10     26.40 o 
   2   1  10       29.40      -28.68     28.68 o 
   3   1  10       22.25       -4.87     28.53 o 
   4   1  10       73.85       80.00     41.93 o 
   5   1  10       71.88       45.32     39.37 o 
 -12   2  10     2360.85     2263.77    176.93 o 
 -11   2  10     3583.91     3832.82    182.75 o 
 -10   2  10     2075.54     2229.13    138.57 o 
  -9   2  10      202.09      196.55     40.52 o 
  -8   2  10     8215.66     8594.87    176.93 o 
  -7   2  10    10104.74     9732.29    187.65 o 
  -6   2  10     5296.98     5052.62    117.79 o 
  -5   2  10      168.20      150.42     21.92 o 
  -4   2  10    13721.99    13679.45    226.41 o 
  -3   2  10    19828.26    19387.77    338.52 o 
  -2   2  10     7377.35     7403.16    167.15 o 
  -1   2  10     2621.51     2390.81    125.50 o 
   0   2  10     2209.70     2567.36     93.12 o 
   1   2  10     8793.44     8568.70    195.71 o 
   2   2  10    10267.66    10415.45    236.57 o 
   3   2  10     2224.26     2280.98    109.08 o 
   4   2  10       24.40       84.14     50.16 o 
   5   2  10     4150.09     3782.88    214.01 o 
 -12   3  10       64.74       44.42     69.27 o 
 -11   3  10       51.48       83.83     51.74 o 
 -10   3  10      274.62      224.80     57.28 o 
  -9   3  10     1247.08     1335.19     84.40 o 
  -8   3  10      774.71      697.99     52.42 o 
  -7   3  10        3.16       31.22     24.46 o 
  -6   3  10      275.67      339.47     39.01 o 
  -5   3  10     1180.40     1189.43     78.57 o 
  -4   3  10      568.01      545.73     46.35 o 
  -3   3  10       40.22       36.78     28.38 o 
  -2   3  10      293.75      280.72     36.15 o 
  -1   3  10      424.92      375.90     61.22 o 
   0   3  10     1055.36     1139.26     58.54 o 
   1   3  10      217.50      163.10     33.65 o 
   2   3  10       64.63       38.29     30.71 o 
   3   3  10      527.04      547.54     63.90 o 
   4   3  10      684.50      592.46     77.47 o 
   5   3  10      156.82      117.00     61.47 o 
 -12   4  10     2310.06     2704.05    208.50 o 
 -11   4  10     2945.05     3373.15    214.87 o 
 -10   4  10     1502.88     1617.74    147.57 o 
  -9   4  10       57.01       70.15     38.43 o 
  -8   4  10     6521.43     6697.07    192.53 o 
  -7   4  10     8089.81     7952.75    183.53 o 
  -6   4  10     6713.59     6871.27    163.38 o 
  -5   4  10      663.59      681.47     53.00 o 
  -4   4  10     4307.36     4301.67    118.62 o 
  -3   4  10    14308.32    14555.65    273.57 o 
  -2   4  10     5973.78     5850.21    125.85 o 
  -1   4  10     2469.48     2434.50     78.05 o 
   0   4  10     2946.23     2949.27    138.68 o 
   1   4  10     5665.06     5545.79    154.33 o 
   2   4  10     5682.90     5934.18    167.73 o 
   3   4  10      456.93      431.98     57.09 o 
   4   4  10      333.10      288.47     55.15 o 
 -11   5  10       47.91       35.05     62.52 o 
 -10   5  10      934.51     1007.35     94.27 o 
  -9   5  10     1411.49     1256.53     96.93 o 
  -8   5  10      835.63      758.80     74.44 o 
  -7   5  10       57.46       13.26     23.43 o 
  -6   5  10      873.86      777.32     58.92 o 
  -5   5  10     3136.13     3518.31    108.94 o 
  -4   5  10     3654.66     3681.55    123.78 o 
  -3   5  10      259.89      231.83     33.11 o 
  -2   5  10      278.05      295.31     32.05 o 
  -1   5  10     4167.07     4160.17    105.23 o 
   0   5  10     3094.95     3004.55    124.11 o 
   1   5  10      383.71      389.75     48.73 o 
   2   5  10      154.15      117.48     36.37 o 
   3   5  10     1447.58     1505.53    105.95 o 
   4   5  10     1074.94     1235.59    103.62 o 
 -11   6  10     2042.55     1984.53    177.51 o 
 -10   6  10      702.55      802.08     87.24 o 
  -9   6  10       34.64        3.19     34.60 o 
  -8   6  10     5737.16     5389.97    182.33 o 
  -7   6  10     5689.30     5499.53    149.02 o 
  -6   6  10     4151.31     4238.58    125.64 o 
  -5   6  10      505.69      551.72     45.05 o 
  -4   6  10     2616.06     2740.89     96.32 o 
  -3   6  10     8995.49     9109.09    199.80 o 
  -2   6  10     4765.52     4464.85    109.22 o 
  -1   6  10     1836.90     1869.77    111.36 o 
   0   6  10     1550.40     1680.47    120.01 o 
   1   6  10     6515.73     6565.30    176.29 o 
   2   6  10     6205.03     6156.89    210.51 o 
   3   6  10     1087.46     1085.92     86.32 o 
   4   6  10       32.29        7.08     42.99 o 
 -11   7  10       11.01       -7.64     49.31 o 
 -10   7  10      747.79      544.26     94.47 o 
  -9   7  10     2707.87     2605.83    177.27 o 
  -8   7  10     2119.25     1756.67    114.11 o 
  -7   7  10        5.66       38.34     36.50 o 
  -6   7  10     1637.17     1767.31     76.96 o 
  -5   7  10     4685.90     4889.85    138.35 o 
  -4   7  10     3547.30     3667.99    116.14 o 
  -3   7  10       18.83       26.51     24.69 o 
  -2   7  10      991.56     1106.94    105.02 o 
  -1   7  10     3216.26     3122.87    108.36 o 
   0   7  10     2480.68     2618.58    104.31 o 
   1   7  10      186.71      137.54     45.02 o 
   2   7  10      179.83      220.77     46.24 o 
   3   7  10     1856.27     1852.11    111.23 o 
   4   7  10     1648.40     1860.62    142.50 o 
 -10   8  10     1022.00     1011.27    100.92 o 
  -9   8  10      338.24      223.76     56.19 o 
  -8   8  10     1799.30     1764.14    118.48 o 
  -7   8  10     2576.39     2640.82    114.90 o 
  -6   8  10     3537.40     3678.40    126.56 o 
  -5   8  10      527.12      634.62     58.25 o 
  -4   8  10     1003.84     1067.18     76.23 o 
  -3   8  10     3003.12     3128.82    110.05 o 
  -2   8  10     1460.33     1390.27    119.77 o 
  -1   8  10      464.25      398.37     76.45 o 
   0   8  10      716.91      805.62     67.71 o 
   1   8  10     1997.40     2062.56    104.91 o 
   2   8  10     3027.86     2911.19    127.27 o 
   3   8  10      934.42      723.66     76.35 o 
 -10   9  10     1250.38     1345.77    289.87 o 
  -9   9  10     2990.54     3095.75    320.15 o 
  -8   9  10      965.81      934.90     91.66 o 
  -7   9  10      166.48      144.19     41.72 o 
  -6   9  10     1879.05     1882.92    102.52 o 
  -5   9  10     5610.56     5916.50    183.11 o 
  -4   9  10     2342.51     2353.30    103.15 o 
  -3   9  10       33.46      -11.40     32.09 o 
  -2   9  10     2273.28     2435.07    192.04 o 
  -1   9  10     6424.89     6429.14    340.43 o 
   0   9  10     4922.19     4896.71    182.85 o 
   1   9  10      741.56      593.66     63.38 o 
   2   9  10      565.72      591.51     95.12 o 
  -9  10  10       20.96       -5.96     37.63 o 
  -8  10  10      822.12      793.60     79.20 o 
  -7  10  10      722.42      878.50     78.40 o 
  -6  10  10      786.18      820.22     75.53 o 
  -5  10  10      163.26      139.59     47.81 o 
  -4  10  10      361.46      404.55     99.59 o 
  -3  10  10     2067.20     2038.80    120.75 o 
  -2  10  10     1041.11      967.36    108.49 o 
  -1  10  10      676.22      588.71     90.94 o 
   0  10  10      432.29      314.32     78.06 o 
   1  10  10     1309.85     1380.66     96.22 o 
   2  10  10     1722.21     1753.02    112.04 o 
  -8  11  10     2418.48     2560.96    136.24 o 
  -7  11  10       42.77       38.47     41.43 o 
  -6  11  10      675.86      687.26     73.42 o 
  -5  11  10     4280.09     4699.88    236.15 o 
  -4  11  10     4208.81     4401.36    231.38 o 
  -3  11  10      610.78      634.25     76.66 o 
  -2  11  10      386.15      540.82     90.00 o 
  -1  11  10     3666.17     3731.98    201.76 o 
   0  11  10     3620.77     3375.55    227.24 o 
   1  11  10      814.19      899.14    136.31 o 
  -7  12  10      379.85      408.70     68.13 o 
  -6  12  10      310.12      256.35     66.29 o 
  -5  12  10        3.23       15.07     63.88 o 
  -4  12  10      169.16       87.08     75.76 o 
  -3  12  10      689.12      631.54     81.08 o 
  -2  12  10      260.94      276.63     74.41 o 
  -1  12  10      297.09      319.77     83.10 o 
  -4  13  10     3160.90     3574.09    314.90 o 
 -12   1  11       22.31       77.47     52.60 o 
 -11   1  11     3208.28     3393.17    185.48 o 
 -10   1  11     7555.87     7691.48    207.01 o 
  -9   1  11     8938.41     8954.31    218.85 o 
  -8   1  11      384.25      519.05     74.21 o 
  -7   1  11     1387.96     1345.87     65.19 o 
  -6   1  11     8744.73     8530.44    167.34 o 
  -5   1  11    13903.34    13298.93    324.90 o 
  -4   1  11     1113.91     1024.54     61.80 o 
  -3   1  11     1705.66     1563.13     89.95 o 
  -2   1  11    12099.83    11911.11    240.50 o 
  -1   1  11    23058.09    22100.98    392.17 o 
   0   1  11     3677.50     3565.23    114.88 o 
   1   1  11       15.69       21.95     25.77 o 
   2   1  11     5543.60     5779.71    166.85 o 
   3   1  11     7758.36     7675.83    331.95 o 
   4   1  11     3629.96     3284.72    196.06 o 
 -12   2  11       59.54      -15.22     55.47 o 
 -11   2  11       53.48       70.65     52.44 o 
 -10   2  11       32.32       31.93     38.70 o 
  -9   2  11      118.74       86.63     32.41 o 
  -8   2  11     1047.33     1006.34     62.38 o 
  -7   2  11      593.43      513.60     44.47 o 
  -6   2  11      224.57      200.44     30.11 o 
  -5   2  11       73.12       24.27     26.19 o 
  -4   2  11     1227.21     1206.04     82.35 o 
  -3   2  11      259.88      203.02     33.10 o 
  -2   2  11       65.96       64.32     24.77 o 
  -1   2  11      270.62      231.95     36.43 o 
   0   2  11      584.92      568.68     52.58 o 
   1   2  11      250.87      201.01     38.63 o 
   2   2  11      118.82       88.56     35.16 o 
   3   2  11        0.54      -19.84     33.19 o 
   4   2  11       69.05       50.71     41.40 o 
 -12   3  11       96.27       31.06     66.18 o 
 -11   3  11      757.35      931.04    124.52 o 
 -10   3  11     4592.67     5078.84    195.17 o 
  -9   3  11     6904.67     7141.24    218.14 o 
  -8   3  11      836.17     1041.66     69.84 o 
  -7   3  11     1214.62     1167.79     70.94 o 
  -6   3  11    12010.25    11746.28    240.20 o 
  -5   3  11    13220.02    13187.33    270.44 o 
  -4   3  11     3163.25     3075.43     98.90 o 
  -3   3  11     1374.97     1457.34     74.09 o 
  -2   3  11     4575.81     4708.01    161.44 o 
  -1   3  11    12931.41    12542.96    297.37 o 
   0   3  11     2582.20     2594.40    121.10 o 
   1   3  11      147.47       92.83     32.06 o 
   2   3  11     1457.36     1495.35     91.39 o 
   3   3  11     5268.73     5485.66    171.90 o 
   4   3  11     2521.44     2661.89    161.97 o 
 -12   4  11      612.46      471.16    104.56 o 
 -11   4  11      464.43      460.30     97.17 o 
 -10   4  11       10.22       34.33     49.78 o 
  -9   4  11      599.69      572.63     61.17 o 
  -8   4  11     2022.88     1894.17     91.62 o 
  -7   4  11     1232.77     1264.01     75.09 o 
  -6   4  11      362.43      433.10     77.53 o 
  -5   4  11      253.19      245.78     47.46 o 
  -4   4  11     1816.56     1958.35    165.04 o 
  -3   4  11     1649.48     1609.73     78.31 o 
  -2   4  11     1340.89     1249.02     73.72 o 
  -1   4  11        0.52        7.28     19.49 o 
   0   4  11     1079.23     1028.11     72.06 o 
   1   4  11     1726.16     1789.51     95.91 o 
   2   4  11      871.14      914.44     88.86 o 
   3   4  11        0.51        7.57     36.09 o 
   4   4  11      544.49      404.18     62.17 o 
 -11   5  11     1021.13      917.09    142.24 o 
 -10   5  11     2793.13     2795.91    199.65 o 
  -9   5  11     2791.68     2811.93    196.28 o 
  -8   5  11        9.09       25.95     30.19 o 
  -7   5  11     1519.04     1557.68     83.52 o 
  -6   5  11     6824.58     7367.00    309.91 o 
  -5   5  11    10407.27    10518.75    225.21 o 
  -4   5  11     3839.33     3700.16    133.82 o 
  -3   5  11       78.00      113.53     36.11 o 
  -2   5  11     3920.55     4186.86    115.99 o 
  -1   5  11    12479.11    12410.99    258.92 o 
   0   5  11     2783.80     2744.92    157.00 o 
   1   5  11        0.00      -26.25     26.25 o 
   2   5  11     2429.66     2366.81    115.72 o 
   3   5  11     4600.01     4903.91    170.46 o 
 -11   6  11      609.92      473.69     95.75 o 
 -10   6  11      105.37       91.93     48.46 o 
  -9   6  11      817.04      699.19     79.69 o 
  -8   6  11     1798.94     1785.14    112.53 o 
  -7   6  11     1740.34     1868.81    140.19 o 
  -6   6  11      477.35      385.11     47.44 o 
  -5   6  11      778.99      761.93     75.76 o 
  -4   6  11     4283.98     4545.70    154.19 o 
  -3   6  11     4224.03     4189.27    147.30 o 
  -2   6  11     1433.01     1416.34    123.59 o 
  -1   6  11      109.75       77.68     29.56 o 
   0   6  11     3167.24     3285.01    121.03 o 
   1   6  11     2277.98     2246.24    109.50 o 
   2   6  11     1425.23     1583.84    101.02 o 
   3   6  11        0.17       13.35     36.67 o 
 -11   7  11      605.30      550.55     85.85 o 
 -10   7  11     2027.96     2228.75    139.01 o 
  -9   7  11     3465.36     3492.58    294.35 o 
  -8   7  11      190.96      281.93     66.33 o 
  -7   7  11      765.86      710.57     62.28 o 
  -6   7  11     4837.48     5011.66    145.43 o 
  -5   7  11     6118.64     5967.94    160.64 o 
  -4   7  11     1087.17      993.66     70.29 o 
  -3   7  11      212.48      313.37     83.08 o 
  -2   7  11     1749.21     1720.38    134.88 o 
  -1   7  11     5509.84     5548.67    156.42 o 
   0   7  11      815.55      849.06     70.00 o 
   1   7  11       57.85       42.60     33.45 o 
   2   7  11     1874.78     1768.86    107.16 o 
   3   7  11     3245.21     3199.21    153.44 o 
 -10   8  11      436.50      297.15     87.87 o 
  -9   8  11      371.49      436.56    100.47 o 
  -8   8  11     3226.24     3266.19    157.08 o 
  -7   8  11     3079.13     3282.36    159.05 o 
  -6   8  11     1308.23     1508.74     87.78 o 
  -5   8  11      631.88      653.45     60.55 o 
  -4   8  11     3417.41     3543.17    206.39 o 
  -3   8  11     3083.92     3531.96    179.85 o 
  -2   8  11     1627.07     1942.72    146.56 o 
  -1   8  11       31.23       27.60     44.44 o 
   0   8  11     1409.25     1326.40     97.78 o 
   1   8  11     2578.78     2667.03    121.48 o 
   2   8  11     1767.25     1669.05    108.70 o 
  -9   9  11     1369.16     1595.06    129.82 o 
  -8   9  11       58.90      -16.65     37.93 o 
  -7   9  11      280.26      258.82     48.58 o 
  -6   9  11     1916.02     2056.08    209.88 o 
  -5   9  11     2582.94     2600.77    112.51 o 
  -4   9  11      337.15      271.87     97.82 o 
  -3   9  11      500.97      352.95    106.92 o 
  -2   9  11     2033.13     2133.33    176.14 o 
  -1   9  11     3329.29     3374.13    431.01 o 
   0   9  11      258.83      180.78     98.06 o 
   1   9  11       50.29       67.29     43.13 o 
   2   9  11     1340.25     1436.29    133.80 o 
  -9  10  11     1007.73     1017.84     92.17 o 
  -8  10  11     3437.26     3272.34    144.89 o 
  -7  10  11     2327.47     2479.09    146.86 o 
  -6  10  11      978.55      932.06    105.60 o 
  -5  10  11      223.11      218.20     55.65 o 
  -4  10  11     3788.39     3892.19    160.99 o 
  -3  10  11     3902.66     4302.01    207.51 o 
  -2  10  11     2416.90     2339.43    164.55 o 
  -1  10  11      105.95       49.74     60.59 o 
   0  10  11     3409.76     3349.68    206.77 o 
   1  10  11     3639.84     3410.75    179.26 o 
  -8  11  11       43.07       18.22     52.54 o 
  -7  11  11       45.04       52.57     52.11 o 
  -6  11  11      625.65      581.09    123.81 o 
  -5  11  11      451.16      476.28    101.72 o 
  -4  11  11      382.11      393.08     66.88 o 
  -3  11  11       42.60       38.54     48.81 o 
  -2  11  11      137.32      162.83     67.76 o 
  -1  11  11     1175.05     1300.97    262.99 o 
   0  11  11      263.71      312.55     86.17 o 
  -6  12  11      507.09      584.67    112.42 o 
  -5  12  11     1050.88      649.21    123.67 o 
  -4  12  11     4656.11     4585.28    252.63 o 
  -3  12  11     3732.62     4020.85    556.06 o 
  -2  12  11     1240.07     1189.77    163.94 o 
 -12   0  12     3564.39     4000.55    380.05 o 
 -11   0  12     1099.32     1326.61    139.23 o 
 -10   0  12      907.46     1013.48    114.81 o 
  -9   0  12     5838.27     6468.95    299.22 o 
  -8   0  12     9544.71     9516.65    567.15 o 
  -7   0  12     6626.95     6644.36    514.38 o 
  -6   0  12     1864.09     2010.41    161.88 o 
  -5   0  12     1030.21     1089.92     92.31 o 
  -4   0  12     7106.77     6473.61    234.41 o 
  -3   0  12     2992.13     2799.43    166.99 o 
  -2   0  12     2623.12     2459.98    203.17 o 
  -1   0  12     5185.67     5338.12    284.43 o 
   0   0  12     7368.22     7623.97    551.94 o 
   1   0  12     4844.58     4748.48    208.67 o 
   2   0  12     1008.30     1414.30    223.63 o 
   3   0  12      537.01      253.51     75.82 o 
 -12   1  12        1.78       -6.17     50.28 o 
 -11   1  12       17.68        4.92     40.22 o 
 -10   1  12        1.77        2.45     33.98 o 
  -9   1  12       12.05        3.40     31.04 o 
  -8   1  12       51.58       29.88     29.54 o 
  -7   1  12      193.83      148.31     30.93 o 
  -6   1  12      441.12      526.39     57.59 o 
  -5   1  12      790.39      772.73     63.49 o 
  -4   1  12        0.01       -9.93     19.69 o 
  -3   1  12      116.07      109.48     29.54 o 
  -2   1  12      430.23      373.33     43.71 o 
  -1   1  12      238.74      178.48     36.90 o 
   0   1  12        0.04       20.56     26.51 o 
   1   1  12        1.41       38.42     39.33 o 
   2   1  12       38.87       44.23     33.66 o 
   3   1  12       67.30       22.27     51.25 o 
 -12   2  12     2201.85     2334.48    162.19 o 
 -11   2  12      611.01      638.12     99.46 o 
 -10   2  12      627.56      474.28     58.50 o 
  -9   2  12     7126.58     7330.97    193.53 o 
  -8   2  12     9463.86     8926.84    211.39 o 
  -7   2  12     5146.43     5457.72    131.18 o 
  -6   2  12       63.78       73.91     34.24 o 
  -5   2  12    10638.16    10525.92    380.94 o 
  -4   2  12    12458.99    12005.42    243.91 o 
  -3   2  12     4843.03     4827.67    152.56 o 
  -2   2  12      678.60      569.92     53.21 o 
  -1   2  12     6005.29     6033.62    161.39 o 
   0   2  12     9252.36     9348.74    218.15 o 
   1   2  12     7028.40     7259.15    280.49 o 
   2   2  12     2233.56     2240.85    114.64 o 
   3   2  12      411.07      247.82     63.14 o 
 -12   3  12        0.74       38.29     68.14 o 
 -11   3  12      185.87       96.57    131.80 o 
 -10   3  12      411.72      406.89     98.36 o 
  -9   3  12      131.36      106.09     42.71 o 
  -8   3  12       59.88       38.91     28.70 o 
  -7   3  12      827.78      931.51     66.44 o 
  -6   3  12     1304.55     1273.22     76.61 o 
  -5   3  12      777.69      795.81     86.02 o 
  -4   3  12        6.23        8.78     24.74 o 
  -3   3  12       54.42       99.47     29.26 o 
  -2   3  12      859.96      847.10     63.83 o 
  -1   3  12      647.30      588.64     55.66 o 
   0   3  12       10.30       -7.52     27.07 o 
   1   3  12       16.17       47.61     33.09 o 
   2   3  12      963.11     1024.86     83.69 o 
   3   3  12      478.25      453.52     63.59 o 
 -12   4  12     3242.19     3207.56    225.77 o 
 -11   4  12      847.59      864.34    119.85 o 
 -10   4  12       97.37      160.15     71.55 o 
  -9   4  12     4231.38     4392.34    189.25 o 
  -8   4  12     4309.68     4755.66    142.94 o 
  -7   4  12     2195.41     2073.77     95.18 o 
  -6   4  12       53.73        2.11     22.56 o 
  -5   4  12     8568.36     8619.60    229.62 o 
  -4   4  12    12176.13    12008.16    288.61 o 
  -3   4  12     5674.21     5642.23    151.67 o 
  -2   4  12     1206.92     1145.30     62.45 o 
  -1   4  12     4611.55     4716.95    141.22 o 
   0   4  12     6383.62     6210.40    173.49 o 
   1   4  12     3848.29     3969.41    175.11 o 
   2   4  12      495.45      471.64     61.79 o 
   3   4  12      762.81      594.65     92.55 o 
 -11   5  12      821.79      661.43    205.54 o 
 -10   5  12     1210.69     1051.80    125.18 o 
  -9   5  12      315.34      425.23     66.66 o 
  -8   5  12      106.83      149.85     38.32 o 
  -7   5  12      692.81      578.58     56.70 o 
  -6   5  12     2118.01     2199.36     98.74 o 
  -5   5  12     1181.04     1128.80     84.86 o 
  -4   5  12       67.49       79.07     35.50 o 
  -3   5  12      765.62      779.93     73.19 o 
  -2   5  12     2373.28     2568.62     87.28 o 
  -1   5  12     2256.48     2108.50    112.19 o 
   0   5  12      193.56       65.98     33.10 o 
   1   5  12      268.05      217.89     47.06 o 
   2   5  12      772.00      803.52     78.48 o 
   3   5  12      957.57     1076.55     94.73 o 
 -11   6  12      523.18      513.29    107.90 o 
 -10   6  12      274.80      291.91     62.42 o 
  -9   6  12     2939.75     3178.34    221.01 o 
  -8   6  12     2833.16     2838.20    116.10 o 
  -7   6  12     1113.04     1110.57     76.93 o 
  -6   6  12      193.38      206.32     40.02 o 
  -5   6  12     5028.23     5298.99    248.76 o 
  -4   6  12     6734.47     7362.11    213.49 o 
  -3   6  12     3809.12     3768.38    142.88 o 
  -2   6  12     1278.39     1191.32    136.38 o 
  -1   6  12     2138.55     2140.45    100.78 o 
   0   6  12     3734.61     3655.98    134.65 o 
   1   6  12     3047.77     3014.84    142.37 o 
   2   6  12      472.75      404.98     63.24 o 
 -10   7  12     2291.66     2161.95    141.77 o 
  -9   7  12     1327.05     1236.52    183.78 o 
  -8   7  12       12.61      -11.67     37.44 o 
  -7   7  12     1572.94     1648.51     92.74 o 
  -6   7  12     4232.90     4594.40    165.79 o 
  -5   7  12     1801.68     1860.65    111.55 o 
  -4   7  12       43.26       35.43     35.51 o 
  -3   7  12     1593.99     1767.44    139.39 o 
  -2   7  12     3664.48     3729.63    216.28 o 
  -1   7  12     1897.96     1942.38    100.92 o 
   0   7  12       32.60       90.14     37.54 o 
   1   7  12      450.54      413.31     60.05 o 
   2   7  12     1693.55     1725.76    112.75 o 
 -10   8  12       59.33      100.38     54.58 o 
  -9   8  12     1253.71     1330.79    115.19 o 
  -8   8  12     2751.45     2614.66    146.81 o 
  -7   8  12     1680.60     1577.00    115.39 o 
  -6   8  12       39.98       23.98     31.46 o 
  -5   8  12     1446.85     1537.92    105.38 o 
  -4   8  12     3243.28     3246.38    201.11 o 
  -3   8  12      756.13      670.48     92.67 o 
  -2   8  12      349.99      241.89     69.09 o 
  -1   8  12     1212.54     1483.85    140.91 o 
   0   8  12     1256.57     1411.09    112.24 o 
   1   8  12      988.43     1073.28    109.18 o 
  -9   9  12      493.59      496.84     68.08 o 
  -8   9  12      518.59      446.38    112.37 o 
  -7   9  12     2967.39     3063.34    158.33 o 
  -6   9  12     4297.26     4626.80    150.29 o 
  -5   9  12     2542.26     2898.10    138.36 o 
  -4   9  12       87.38       16.55     79.71 o 
  -3   9  12     1962.27     2005.58    154.64 o 
  -2   9  12     5212.05     5670.10    369.26 o 
  -1   9  12     3943.17     4295.64    225.11 o 
   0   9  12       59.16       46.65    119.29 o 
   1   9  12      674.35      825.35    117.98 o 
  -8  10  12      902.72      863.05    146.18 o 
  -7  10  12      680.80      507.90     78.70 o 
  -6  10  12        0.17       45.80     45.15 o 
  -5  10  12      558.58      528.12     88.80 o 
  -4  10  12     1599.27     1834.66    151.14 o 
  -3  10  12      778.50      623.69    111.17 o 
  -2  10  12      269.61      285.86     80.25 o 
  -1  10  12      731.52      601.68    101.43 o 
   0  10  12     1138.94      945.51    129.31 o 
  -7  11  12     1301.61     1493.09    125.72 o 
  -6  11  12     3189.28     3263.54    219.43 o 
  -5  11  12     2208.13     2244.70    282.07 o 
  -4  11  12       60.00       43.49     56.50 o 
  -3  11  12      639.48      640.66    101.54 o 
  -2  11  12     2946.71     3455.28    236.05 o 
 -12   1  13     2087.39     2059.28    151.36 o 
 -11   1  13     4279.09     4671.29    164.02 o 
 -10   1  13     1532.77     1591.93    100.81 o 
  -9   1  13       41.00      261.82     46.26 o 
  -8   1  13     4859.75     4886.10    145.75 o 
  -7   1  13    11514.69    11695.53    350.01 o 
  -6   1  13     8343.96     7683.08    212.34 o 
  -5   1  13     1844.64     1707.97     82.87 o 
  -4   1  13     1620.39     1450.25     79.19 o 
  -3   1  13     6045.47     6112.50    161.65 o 
  -2   1  13     8898.33     8771.99    207.78 o 
  -1   1  13      838.81      925.33     77.12 o 
   0   1  13     1036.88      944.37    117.60 o 
   1   1  13     5236.36     5467.98    202.09 o 
   2   1  13     7316.17     6987.58    248.04 o 
 -12   2  13       72.16      -14.47     54.05 o 
 -11   2  13       43.25       30.75     39.97 o 
 -10   2  13       51.26       45.22     37.65 o 
  -9   2  13       34.85      -28.52     28.52 o 
  -8   2  13      225.53      174.99     47.14 o 
  -7   2  13        6.09       -6.62     27.65 o 
  -6   2  13      248.98      200.35     41.22 o 
  -5   2  13      436.87      487.17     99.21 o 
  -4   2  13      753.87      758.20     61.53 o 
  -3   2  13       40.00       20.01     26.90 o 
  -2   2  13       16.12        3.39     25.73 o 
  -1   2  13      213.96      166.40     37.93 o 
   0   2  13       95.49       60.42     41.57 o 
   1   2  13       27.62       31.44     34.96 o 
   2   2  13        3.61      -11.87     35.22 o 
 -12   3  13     1314.27     1531.78    188.18 o 
 -11   3  13     3565.14     3560.43    357.10 o 
 -10   3  13     2923.27     2993.73    178.15 o 
  -9   3  13      601.72      555.90     69.87 o 
  -8   3  13     1312.24     1578.58     88.52 o 
  -7   3  13     6029.87     6029.84    186.05 o 
  -6   3  13     6078.11     6117.09    228.22 o 
  -5   3  13      600.81      394.86     65.14 o 
  -4   3  13     1423.55     1481.82     86.30 o 
  -3   3  13     4831.45     4964.19    143.88 o 
  -2   3  13     6724.78     6483.38    171.96 o 
  -1   3  13      839.85      826.39     69.09 o 
   0   3  13        5.57       38.00     31.28 o 
   1   3  13     2118.07     2166.52    114.56 o 
   2   3  13     3231.53     3255.44    140.73 o 
 -11   4  13        0.07      -19.88     58.04 o 
 -10   4  13      365.26      486.99     93.08 o 
  -9   4  13      947.84     1067.75     79.77 o 
  -8   4  13      515.50      396.98     51.63 o 
  -7   4  13        1.59       28.88     32.71 o 
  -6   4  13      570.08      605.76     67.02 o 
  -5   4  13     1215.45      963.25     81.83 o 
  -4   4  13     1036.17     1007.36    114.23 o 
  -3   4  13      302.09      223.33     40.63 o 
  -2   4  13       71.43       21.53     25.36 o 
  -1   4  13      968.85     1004.22     75.23 o 
   0   4  13     1092.22     1088.24    125.71 o 
   1   4  13      379.93      362.40     56.75 o 
   2   4  13       11.74        8.01     39.70 o 
 -11   5  13     3453.52     3410.19    246.36 o 
 -10   5  13     1426.03     1524.28    152.31 o 
  -9   5  13       68.55      113.05     39.04 o 
  -8   5  13     1175.58     1282.80     98.62 o 
  -7   5  13     3077.36     3196.11    255.26 o 
  -6   5  13     2470.36     2570.71    123.48 o 
  -5   5  13      226.96      145.93     49.89 o 
  -4   5  13     1445.88     1374.90     97.26 o 
  -3   5  13     6088.77     6429.74    197.95 o 
  -2   5  13     8221.90     8184.62    200.90 o 
  -1   5  13     1566.66     1643.17     94.31 o 
   0   5  13       51.52      132.81     79.60 o 
   1   5  13     2435.22     2446.48    124.03 o 
   2   5  13     2854.81     2720.30    175.31 o 
 -11   6  13       98.61      149.20     84.18 o 
 -10   6  13      637.62      448.37     73.83 o 
  -9   6  13     1898.13     1842.57    125.53 o 
  -8   6  13     1206.11     1172.39     86.92 o 
  -7   6  13       77.71       45.54     31.63 o 
  -6   6  13      487.46      500.76     63.84 o 
  -5   6  13     2932.33     2874.74    309.15 o 
  -4   6  13     1812.26     1961.83    115.48 o 
  -3   6  13      540.25      576.50     67.85 o 
  -2   6  13      593.14      515.63    133.17 o 
  -1   6  13     2503.15     2162.04    112.63 o 
   0   6  13     1697.41     1874.44    192.77 o 
   1   6  13      747.02      729.57     77.21 o 
 -10   7  13     1120.29      974.02    112.02 o 
  -9   7  13       80.36      123.17     57.49 o 
  -8   7  13     1239.17     1449.33    114.55 o 
  -7   7  13     3890.23     3860.81    154.89 o 
  -6   7  13     2257.08     2515.54    167.93 o 
  -5   7  13      288.82      166.13     49.47 o 
  -4   7  13     1428.22     1420.74    114.90 o 
  -3   7  13     2441.35     2764.21    175.74 o 
  -2   7  13     3718.95     3764.97    202.76 o 
  -1   7  13      542.53      497.10     79.14 o 
   0   7  13       54.12       52.73     40.36 o 
   1   7  13     1225.53     1258.75     98.94 o 
 -10   8  13      537.77      736.09    119.34 o 
  -9   8  13     2173.97     2102.28    142.39 o 
  -8   8  13     2289.21     2354.54    143.80 o 
  -7   8  13      358.31      373.83     54.91 o 
  -6   8  13      399.51      530.53     71.03 o 
  -5   8  13     2246.77     2305.66    144.72 o 
  -4   8  13     1893.01     2224.48    237.29 o 
  -3   8  13      541.46      530.81     89.64 o 
  -2   8  13       49.45        3.06     50.42 o 
  -1   8  13     1222.55     1165.47    129.29 o 
   0   8  13     1188.73     1245.05    116.80 o 
  -9   9  13        3.72       74.76     49.27 o 
  -8   9  13      738.13      658.24     87.84 o 
  -7   9  13     2265.38     2329.55    161.54 o 
  -6   9  13     1705.28     1628.40    122.94 o 
  -5   9  13      342.47      316.77     59.39 o 
  -4   9  13      448.21      421.75     88.34 o 
  -3   9  13     1649.59     1591.54    150.53 o 
  -2   9  13     1854.69     2017.52    168.69 o 
  -1   9  13      141.11      103.16     64.01 o 
  -8  10  13     1392.72     1445.74    151.12 o 
  -7  10  13       41.12      -33.52     46.68 o 
  -6  10  13      751.39      776.85    116.52 o 
  -5  10  13     2670.42     3035.78    193.56 o 
  -4  10  13     2904.62     2821.78    189.44 o 
  -3  10  13      704.92      894.35    331.19 o 
  -2  10  13      263.62      248.56    109.49 o 
  -5  11  13       34.60      143.87    109.92 o 
  -4  11  13       75.12      100.93     68.00 o 
 -12   0  14      368.10      440.41     98.28 o 
 -11   0  14      683.95      609.12    104.37 o 
 -10   0  14     2269.44     2280.52    212.24 o 
  -9   0  14     2775.78     2890.58    238.41 o 
  -8   0  14      674.80      453.87    108.63 o 
  -7   0  14      686.22      602.47    119.21 o 
  -6   0  14     4160.71     4463.88    266.77 o 
  -5   0  14     5778.83     5397.45    211.66 o 
  -4   0  14     5099.46     5071.63    237.04 o 
  -3   0  14      335.93      239.50    126.94 o 
  -2   0  14     2051.40     2177.39    173.78 o 
  -1   0  14     2666.54     2686.59    168.61 o 
   0   0  14     1310.24     1332.67    131.59 o 
   1   0  14       37.92      113.96    109.84 o 
   2   0  14     1899.46     1758.86    164.06 o 
 -12   1  14       25.78       36.55     46.48 o 
 -11   1  14       11.96       18.92     41.95 o 
 -10   1  14        1.31       19.91     38.09 o 
  -9   1  14        0.18       -1.74     38.93 o 
  -8   1  14       12.06       86.24     48.09 o 
  -7   1  14      128.43       86.81     65.02 o 
  -6   1  14        5.06      -28.09     28.09 o 
  -5   1  14        0.21       -5.97     25.07 o 
  -4   1  14      250.09      288.69     42.06 o 
  -3   1  14      208.24      206.91     39.89 o 
  -2   1  14       44.99       40.34     32.36 o 
  -1   1  14        0.35      -16.11     28.97 o 
   0   1  14       22.56        2.20     41.16 o 
   1   1  14        2.76      -31.47     35.42 o 
   2   1  14       20.84      -19.65     52.19 o 
 -12   2  14       64.59       90.50     92.22 o 
 -11   2  14     1281.36     1337.25    100.49 o 
 -10   2  14     2891.06     3317.95    167.88 o 
  -9   2  14     4913.40     4893.39    212.32 o 
  -8   2  14      718.33      586.49     80.20 o 
  -7   2  14     1796.33     1760.62    164.82 o 
  -6   2  14     7224.85     7254.50    210.17 o 
  -5   2  14     8612.60     8365.92    230.19 o 
  -4   2  14     2275.89     2276.16    102.29 o 
  -3   2  14       74.81       23.72     28.76 o 
  -2   2  14     4063.38     3979.96    136.79 o 
  -1   2  14     4962.06     5198.57    159.71 o 
   0   2  14     2235.01     2152.69    113.96 o 
   1   2  14      170.62      130.26     46.45 o 
 -11   3  14      228.72      262.65     84.85 o 
 -10   3  14      130.71       54.56     51.54 o 
  -9   3  14       22.07        3.52     34.54 o 
  -8   3  14      288.44      389.10    100.10 o 
  -7   3  14      201.95      212.20     47.35 o 
  -6   3  14       21.30       20.15     33.03 o 
  -5   3  14      141.50       88.70     37.02 o 
  -4   3  14      470.33      451.25     58.69 o 
  -3   3  14      373.18      337.33     85.46 o 
  -2   3  14      195.22      201.00     41.20 o 
  -1   3  14        0.13      -28.78     28.78 o 
   0   3  14      208.92      184.59     46.01 o 
   1   3  14      340.71      206.12     49.77 o 
 -11   4  14     1418.55     1418.00    181.39 o 
 -10   4  14     2175.79     2087.81    133.18 o 
  -9   4  14     4297.71     4562.51    200.16 o 
  -8   4  14      995.70     1024.49     88.46 o 
  -7   4  14      443.68      441.50    127.16 o 
  -6   4  14     2496.42     2621.56    129.74 o 
  -5   4  14     4352.31     4267.23    158.57 o 
  -4   4  14      742.23      760.82     76.77 o 
  -3   4  14      286.87      184.23     39.97 o 
  -2   4  14     5779.52     5751.31    154.90 o 
  -1   4  14     4946.18     4839.83    156.54 o 
   0   4  14     1869.10     1678.09    115.45 o 
   1   4  14       21.48        7.87     40.19 o 
 -11   5  14      501.27      585.54    191.53 o 
 -10   5  14       55.59       31.28     58.34 o 
  -9   5  14      144.95      170.99     47.10 o 
  -8   5  14     1026.13      990.87    152.62 o 
  -7   5  14      900.55      966.39     87.25 o 
  -6   5  14      475.27      451.58     64.12 o 
  -5   5  14       17.68       15.74     35.83 o 
  -4   5  14      609.37      600.95     70.77 o 
  -3   5  14     1499.26     1453.70    104.17 o 
  -2   5  14      917.41     1039.59     77.62 o 
  -1   5  14        1.30       22.57     35.17 o 
   0   5  14      258.41      199.46     51.71 o 
   1   5  14      933.24     1009.64     91.80 o 
 -10   6  14     2243.31     2197.41    169.69 o 
  -9   6  14     2994.11     2932.97    156.86 o 
  -8   6  14      533.49      491.03     81.55 o 
  -7   6  14      486.22      523.78     69.46 o 
  -6   6  14     2196.99     2337.93    128.69 o 
  -5   6  14     3291.93     3263.83    144.03 o 
  -4   6  14      982.44     1000.73    118.00 o 
  -3   6  14       32.92      -24.77     42.64 o 
  -2   6  14     2773.88     2628.29    182.37 o 
  -1   6  14     4043.91     4210.44    151.08 o 
   0   6  14     2063.33     1995.06    117.16 o 
 -10   7  14      162.96       65.08     57.18 o 
  -9   7  14      136.58      100.36     54.16 o 
  -8   7  14     1829.88     1752.90    119.22 o 
  -7   7  14     1841.07     1792.04    118.74 o 
  -6   7  14      639.28      605.04     74.55 o 
  -5   7  14      166.86      154.60     50.61 o 
  -4   7  14     1503.22     1505.53    206.53 o 
  -3   7  14     1526.24     1634.88    150.15 o 
  -2   7  14      466.69      523.03     94.10 o 
  -1   7  14      129.73       -5.49     56.21 o 
   0   7  14      731.78      721.77     79.83 o 
  -9   8  14     1265.91     1475.09    129.41 o 
  -8   8  14      448.99      398.05    110.95 o 
  -7   8  14      200.18      137.01     53.83 o 
  -6   8  14     1683.08     1839.50    179.53 o 
  -5   8  14     1753.16     1796.67    121.72 o 
  -4   8  14      774.48      819.77    112.46 o 
  -3   8  14       45.29       44.12     55.12 o 
  -2   8  14     1074.97     1143.86    237.04 o 
  -1   8  14      966.46      920.24    138.80 o 
  -8   9  14     2687.92     2871.79    231.41 o 
  -7   9  14     2398.19     2341.64    185.03 o 
  -6   9  14      400.02      433.96     74.55 o 
  -5   9  14      222.77      113.39     65.62 o 
  -4   9  14     2424.03     2283.37    340.08 o 
  -3   9  14     3078.17     2986.68    315.16 o 
  -2   9  14     1351.88     1080.61    137.37 o 
  -6  10  14      714.68      872.51    183.15 o 
  -5  10  14     1157.66     1103.66    131.11 o 
  -4  10  14      488.22      479.05     99.30 o 
 -11   1  15      300.42      154.59     55.88 o 
 -10   1  15       65.73      156.82     65.19 o 
  -9   1  15     3957.74     3918.86    192.07 o 
  -8   1  15     4702.51     4508.91    201.17 o 
  -7   1  15     1113.57     1279.24    197.11 o 
  -6   1  15       70.11       85.83     38.39 o 
  -5   1  15     4660.23     4272.30    145.51 o 
  -4   1  15     8857.79     9095.80    219.24 o 
  -3   1  15     4305.89     4168.93    140.00 o 
  -2   1  15      496.38      491.58     59.54 o 
  -1   1  15     1177.12     1092.61     87.55 o 
   0   1  15     4281.20     4227.93    192.25 o 
 -11   2  15       30.27       35.98     49.77 o 
 -10   2  15      204.19       89.15     58.14 o 
  -9   2  15       72.57       24.33     46.78 o 
  -8   2  15        0.73       15.46     39.91 o 
  -7   2  15       66.41       77.44     37.19 o 
  -6   2  15      419.02      352.55     54.75 o 
  -5   2  15       43.69       29.85     33.56 o 
  -4   2  15        2.71        6.74     28.20 o 
  -3   2  15      376.07      313.28     49.43 o 
  -2   2  15      331.48      287.59     50.26 o 
  -1   2  15       87.07      140.60     55.10 o 
   0   2  15        1.63        4.62     41.35 o 
 -11   3  15      446.71      402.11     74.62 o 
 -10   3  15        9.11        5.38     50.83 o 
  -9   3  15     2437.75     2802.36    172.10 o 
  -8   3  15     4761.91     4632.03    559.03 o 
  -7   3  15     1599.34     1894.31    113.99 o 
  -6   3  15       47.90       30.38     35.04 o 
  -5   3  15     2735.54     2548.35    130.16 o 
  -4   3  15     4458.99     4340.66    162.32 o 
  -3   3  15     1542.23     1451.48     92.66 o 
  -2   3  15       33.23       38.84     34.21 o 
  -1   3  15     1381.55     1159.18     88.78 o 
   0   3  15     2730.03     2760.94    139.48 o 
 -11   4  15      458.25      489.11    102.63 o 
 -10   4  15      610.32      513.13     87.75 o 
  -9   4  15      308.12      319.10     98.92 o 
  -8   4  15       58.48       51.53     41.84 o 
  -7   4  15      391.70      303.58     55.72 o 
  -6   4  15      487.36      482.11     66.50 o 
  -5   4  15      319.72      450.08     64.51 o 
  -4   4  15        5.38       27.16     46.37 o 
  -3   4  15      226.67      215.95     49.47 o 
  -2   4  15      642.65      533.47     62.26 o 
  -1   4  15      533.54      508.17     64.71 o 
   0   4  15       53.38       79.65     45.65 o 
 -10   5  15      148.25      298.66    111.81 o 
  -9   5  15     2466.91     2196.30    130.79 o 
  -8   5  15     3264.51     3122.80    172.94 o 
  -7   5  15     1078.36     1114.67    120.81 o 
  -6   5  15       78.93       82.41     42.59 o 
  -5   5  15     1222.73     1228.41     99.45 o 
  -4   5  15     3260.86     3448.69    152.71 o 
  -3   5  15     1577.64     1597.33    147.31 o 
  -2   5  15       97.45      115.36     83.79 o 
  -1   5  15     1519.33     1488.42    103.06 o 
   0   5  15     3338.59     3308.78    283.10 o 
 -10   6  15      720.90      774.45    168.19 o 
  -9   6  15      438.41      460.91     72.27 o 
  -8   6  15      134.45       87.09     44.35 o 
  -7   6  15      987.12      999.52     93.13 o 
  -6   6  15     1495.27     1651.45    143.90 o 
  -5   6  15     1308.60     1199.59    118.31 o 
  -4   6  15       17.35        2.61     36.89 o 
  -3   6  15      748.59      698.33    223.89 o 
  -2   6  15     1755.47     1647.69    157.29 o 
  -1   6  15     1054.96      815.04    102.06 o 
  -9   7  15     1591.21     1623.85    159.53 o 
  -8   7  15     2264.81     2141.71    155.28 o 
  -7   7  15      899.33      934.39    105.16 o 
  -6   7  15        1.66       -6.53     40.86 o 
  -5   7  15     1142.28     1079.98     98.79 o 
  -4   7  15     2363.94     2650.74    186.24 o 
  -3   7  15      977.36     1157.25    131.87 o 
  -2   7  15       34.69       88.19     62.53 o 
  -8   8  15       58.69       31.50     65.29 o 
  -7   8  15     1028.39     1132.42    107.06 o 
  -6   8  15     1712.12     2034.05    144.07 o 
  -5   8  15     1084.34     1186.85    138.34 o 
  -4   8  15        3.55       35.97     69.40 o 
  -3   8  15      537.16      716.71    116.09 o 
  -6   9  15        0.29       27.72     57.66 o 
  -5   9  15     1039.80     1034.67    130.13 o 
  -4   9  15     2099.35     2028.72    231.11 o 
 -11   0  16     1550.78     1645.07    214.17 o 
 -10   0  16     2215.16     2062.84    224.66 o 
  -9   0  16        0.67      -31.63     57.58 o 
  -8   0  16     1411.03     1640.43    192.00 o 
  -7   0  16     1617.06     1817.39    195.78 o 
  -6   0  16     2532.22     2311.05    218.82 o 
  -5   0  16      100.79       46.07     46.23 o 
  -4   0  16     1662.78     1468.69    134.38 o 
  -3   0  16     3685.96     3901.18    202.82 o 
  -2   0  16     4327.27     4471.14    224.04 o 
  -1   0  16      876.21      841.18    169.35 o 
 -11   1  16        0.36      -40.04     62.91 o 
 -10   1  16        3.01       36.75     51.38 o 
  -9   1  16       72.79       44.61     51.45 o 
  -8   1  16       53.43       78.86     47.51 o 
  -7   1  16       78.96        8.67     41.70 o 
  -6   1  16        0.95       36.86     37.85 o 
  -5   1  16      134.98       72.95     54.37 o 
  -4   1  16      112.26       49.91     34.07 o 
  -3   1  16       55.26       18.82     35.16 o 
  -2   1  16        9.55       54.95     35.74 o 
  -1   1  16       12.35      -30.20     37.89 o 
 -11   2  16     2379.98     2152.38    167.69 o 
 -10   2  16     2674.35     3172.55    364.06 o 
  -9   2  16       23.45       23.11     50.58 o 
  -8   2  16     2646.19     2523.16    324.87 o 
  -7   2  16     4980.01     5122.63    259.72 o 
  -6   2  16     4534.27     4428.23    193.78 o 
  -5   2  16      521.96      465.50    114.45 o 
  -4   2  16     2220.38     2259.82    142.01 o 
  -3   2  16     4202.89     4336.29    150.72 o 
  -2   2  16     4743.52     4673.94    161.30 o 
  -1   2  16     1392.19     1448.07    218.78 o 
 -10   3  16       81.33       58.81     57.71 o 
  -9   3  16      470.92      302.70    104.51 o 
  -8   3  16      174.26      107.77    126.47 o 
  -7   3  16        0.21       -3.69     34.58 o 
  -6   3  16      143.38      164.07     47.43 o 
  -5   3  16      411.18      320.40     57.30 o 
  -4   3  16      203.86      250.35     61.50 o 
  -3   3  16        6.93       44.18     38.48 o 
  -2   3  16       77.82       51.88     39.06 o 
  -1   3  16      340.17      222.72     52.01 o 
 -10   4  16     1809.10     1838.26    226.94 o 
  -9   4  16       15.69        8.98     48.50 o 
  -8   4  16     1451.10     1393.20    145.33 o 
  -7   4  16     3208.95     3268.70    197.68 o 
  -6   4  16     2986.32     2855.72    144.79 o 
  -5   4  16      742.20      748.77     85.44 o 
  -4   4  16     1496.01     1623.71    115.81 o 
  -3   4  16     2634.94     2790.09    154.11 o 
  -2   4  16     3009.09     3082.69    135.70 o 
  -1   4  16      538.03      454.05     63.21 o 
 -10   5  16      492.32      435.29     90.63 o 
  -9   5  16     1077.93      905.08    115.28 o 
  -8   5  16      485.12      453.18     70.46 o 
  -7   5  16       18.32       37.39     44.09 o 
  -6   5  16      136.89      130.38     48.43 o 
  -5   5  16     1103.04     1091.40     98.65 o 
  -4   5  16      656.66      644.63     78.33 o 
  -3   5  16      140.14      234.17     77.23 o 
  -2   5  16       65.62      -45.94     45.94 o 
  -9   6  16        3.22      -30.08     47.50 o 
  -8   6  16     1459.55     1607.23    119.90 o 
  -7   6  16     2371.99     2493.67    142.69 o 
  -6   6  16     2164.53     2243.98    137.51 o 
  -5   6  16      452.61      389.81     67.22 o 
  -4   6  16      603.60      699.25    108.95 o 
  -3   6  16     1559.20     1632.08    159.12 o 
  -8   7  16      875.13      887.45     96.94 o 
  -7   7  16       32.58       15.78     46.63 o 
  -6   7  16      508.39      455.18     97.78 o 
  -5   7  16     2000.43     1911.40    166.13 o 
  -4   7  16     1237.85     1191.82    142.62 o 
  -3   7  16       60.92      104.59     85.94 o 
  -6   8  16     1243.25     1311.85    136.55 o 
 -10   1  17     3600.56     4005.81    214.14 o 
  -9   1  17     3328.72     3049.07    187.75 o 
  -8   1  17      502.51      532.42    128.23 o 
  -7   1  17      347.13      161.75     80.96 o 
  -6   1  17     3652.22     3637.96    190.98 o 
  -5   1  17     5706.01     5456.76    194.79 o 
  -4   1  17      971.52      952.37     83.47 o 
  -3   1  17        0.50       20.30     37.63 o 
  -2   1  17     3199.71     3340.45    145.91 o 
 -10   2  17       60.13      102.07     80.06 o 
  -9   2  17        9.57       95.28     56.50 o 
  -8   2  17      117.90      102.37     52.80 o 
  -7   2  17      103.19       48.11     44.57 o 
  -6   2  17      149.97      123.18     47.29 o 
  -5   2  17       79.27       53.19     41.93 o 
  -4   2  17      141.90       63.93     46.28 o 
  -3   2  17      194.74      140.21     46.99 o 
  -2   2  17       83.01      132.40     60.39 o 
 -10   3  17     2599.86     3031.59    193.59 o 
  -9   3  17     2489.50     2545.77    175.47 o 
  -8   3  17      699.04     1034.39    123.12 o 
  -7   3  17      174.12      211.53     52.70 o 
  -6   3  17     2555.56     2679.32    142.77 o 
  -5   3  17     3911.26     3932.68    164.85 o 
  -4   3  17      496.78      592.98    116.07 o 
  -3   3  17       11.19       57.56     45.68 o 
  -9   4  17      189.58      113.16     61.66 o 
  -8   4  17      584.31      592.24     80.04 o 
  -7   4  17      578.39      543.04     73.43 o 
  -6   4  17      208.26      217.98     55.00 o 
  -5   4  17       50.48       31.75     59.28 o 
  -4   4  17      301.72      308.34     68.10 o 
  -3   4  17      504.68      468.99     99.18 o 
  -9   5  17     1805.72     1831.03    186.80 o 
  -8   5  17      310.19      243.45     61.15 o 
  -7   5  17      169.48      172.28     61.53 o 
  -6   5  17     1992.54     1992.29    157.50 o 
  -5   5  17     3355.53     3424.67    164.02 o 
  -4   5  17      878.35      877.09    142.41 o 
  -7   6  17     1523.51     1541.59    189.87 o 
  -6   6  17      497.17      512.76    117.64 o 
  -5   6  17       43.70       57.98     48.94 o 
  -9   0  18     1052.30     1290.29    195.27 o 
  -8   0  18     2068.43     2253.38    236.52 o 
  -7   0  18      768.17      590.44    133.30 o 
  -6   0  18       75.75       71.42     72.37 o 
  -5   0  18     1784.01     1943.21    221.74 o 
  -4   0  18     1617.64     1540.26    152.29 o 
  -9   1  18       78.61      141.60     60.79 o 
  -8   1  18       21.03      -18.68     48.94 o 
  -7   1  18        0.84      -31.19     47.91 o 
  -6   1  18       52.36       45.14     51.66 o 
  -5   1  18       84.35       25.58     43.90 o 
  -4   1  18        4.18       -7.95     40.04 o 
  -9   2  18     2008.89     1918.23    158.76 o 
  -8   2  18     4016.69     4095.68    209.73 o 
  -7   2  18     2444.30     2298.80    168.03 o 
  -6   2  18       94.99      121.78     53.84 o 
  -5   2  18     1996.64     2275.04    289.48 o 
  -4   2  18     2447.86     2349.94    145.06 o 
  -8   3  18        3.97      -26.04     47.77 o 
  -7   3  18      182.52      164.90     54.73 o 
  -6   3  18      309.25      327.67     98.68 o 
  -5   3  18      133.08      113.14     54.51 o 
  -7   4  18     1647.32     1642.63    122.78 o 
  -6   4  18       36.82       14.70     46.36 o 
                                                 
